# Supplementary material for: Whole-transcriptome analyses of the Sapsaree, a Korean natural monument, before and after exercise-induced stress
Source: J Anim Sci Technol. 2016 Apr 15;58:17. doi: 10.1186/s40781-016-0097-1 (PMC4832554; doi:10.1186/s40781-016-0097-1)
Supplement: Additional file 4: — Gene expression value of the 525 DEGs. (XLSX 163 kb) [file 40781_2016_97_MOESM4_ESM.xlsx]

## Sheet: 525DEGs
		GroupA(2FoldChange)					GroupB(2FoldChange)					GroupA(MappedReadCounts)										GroupB(MappedReadCounts)										GeneDescription
GeneID	cluster	Cheongbaek	Rookie	Chaeum	Hwangryong	Pyeonggang	Tong	Huimang	Pyeongtan	Hwangdol	Bongsik	Cheongbaek_ns	Cheongbaek_s	Rookie_ns	Rookie_s	Chaeum_ns	Chaeum_s	Hwangryong_ns	Hwangryong_s	Pyeonggang_ns	Pyeonggang_s	Tong_ns	Tong_s	Huimang_ns	Huimang_s	Pyeongtan_ns	Pyeongtan_s	Hwangdol_ns	Hwangdol_s	Bongsik_ns	Bongsik_s	Gene_Symbol	Gene_function	mRNA_gi	mRNA_Acc	mRNA_Fasta_ID	dbXrefs	Synonyms	chromosome	map_location
488158	C1	-1.48	-3.83	-3.34	-1.04	-0.38	-0.25	0.19	0.43	2.15	3.04	456	164	1348	94	807	80	473	230	386	296	656	552	136	154	120	162	102	454	140	1150	PHC3	polyhomeotic homolog 3 (Drosophila)	545554041	XM_545282	gi|545554041|ref|XM_545282.4|			34	NA
481042	C1	-0.55	-1.56	-1.42	-0.37	-0.03	-0.12	-0.05	0	0.66	1.01	585	400	1038	352	682	255	600	466	594	582	723	664	344	332	385	384	386	609	384	774	THOC2	THO complex 2	545559251	XM_005641772	gi|545559251|ref|XM_005641772.1|	Ensembl:ENSCAFG00000018574		X	NA
481375	C1	-0.58	-2.19	-1.78	-0.26	0.05	0.01	0.01	0.1	0.9	1.49	662	443	1612	354	772	225	624	520	602	622	849	856	226	228	390	418	350	653	398	1122	CCDC88A	coiled-coil domain containing 88A	545515616	XM_005626113	gi|545515616|ref|XM_005626113.1|	Ensembl:ENSCAFG00000002796		10	NA
479103	C1	-0.39	-1.34	-1.12	-0.25	-0.08	-0.01	0.03	0.13	0.66	0.9	940	718	1612	636	1008	462	1006	844	1008	955	1258	1251	676	692	671	731	718	1133	662	1238	PDS5A	PDS5, regulator of cohesion maintenance, homolog A (S. cerevisiae)	545494155	XM_005618613	gi|545494155|ref|XM_005618613.1|	Ensembl:ENSCAFG00000015950		3	NA
476044	C1	-0.57	-1.42	-1.51	-0.38	0.02	-0.19	-0.1	0.2	0.25	1.13	832	558	1364	509	786	276	846	648	678	688	933	816	477	446	444	509	714	847	448	984	ATL3	#N/A	545531083	XM_005631574	gi|545531083|ref|XM_005631574.1|	Ensembl:ENSCAFG00000015073		18	NA
480582	C1	-0.94	-1.86	-1.85	-0.29	-0.08	0.12	-0.11	0.15	0.51	1.4	920	480	1659	456	1312	365	867	710	934	884	1170	1276	480	444	515	572	622	884	543	1429	MED13	mediator complex subunit 13	545512325	XM_005624991	gi|545512325|ref|XM_005624991.1|	Ensembl:ENSCAFG00000017703	THRAP1	9	NA
609234	C1	-0.71	-1.74	-1.77	-0.49	-0.1	0.08	-0.38	0.16	0.52	1.57	632	387	1255	376	754	221	660	472	667	624	814	863	388	298	392	440	490	705	324	964	RIF1	RAP1 interacting factor homolog (yeast)	545532264	XM_003639707	gi|545532264|ref|XM_003639707.2|	Ensembl:ENSCAFG00000005670		19	NA
479832	C1	-0.94	-2.35	-2.64	-0.61	-0.03	0.17	-0.08	0.31	0.74	2.13	2086	1089	4116	804	3154	504	1918	1254	1926	1890	2500	2810	814	767	895	1106	1439	2399	884	3874	SMG1	SMG1 phosphatidylinositol 3-kinase-related kinase	545502091	XM_005621511	gi|545502091|ref|XM_005621511.1|	Ensembl:ENSCAFG00000018156		6	NA
489433	C1	-0.54	-1.06	-1.69	-0.31	0.01	0.15	-0.25	0.28	1.02	1.23	2100	1446	2984	1429	3015	932	2293	1844	1934	1946	2574	2862	1480	1247	1488	1811	942	1908	1156	2716	BIRC3	#N/A	545496700	XM_005619515	gi|545496700|ref|XM_005619515.1|			5	NA
474449	C1	-0.63	-1.49	-1.72	-0.61	-0.09	0.28	-0.2	0.3	1.06	1.31	747	484	1041	371	738	224	832	544	664	624	880	1066	430	374	404	500	452	942	456	1128	ZFC3H1	zinc finger, C3H1-type containing	545514118	XM_531679	gi|545514118|ref|XM_531679.4|	Ensembl:ENSCAFG00000000453	CCDC131	10	NA
480955	C1	-0.81	-1.2	-1.73	-0.7	-0.13	0.19	-0.13	-0.02	1.04	1.18	4772	2720	5869	2562	5949	1791	5789	3562	4475	4084	5663	6462	2622	2395	3057	3012	2818	5806	3044	6890	OGT	O-linked N-acetylglucosamine (GlcNAc) transferase	545558455	XM_844299	gi|545558455|ref|XM_844299.3|	Ensembl:ENSCAFG00000017134		X	NA
608229	C1	-0.67	-1.22	-1.69	-0.5	-0.2	-0.02	-0.08	0.08	0.94	1.39	905	568	1196	512	1302	404	915	649	858	746	1124	1106	479	453	592	624	395	758	525	1378	PHF20L1	PHD finger protein 20-like 1	545520876	XM_845703	gi|545520876|ref|XM_845703.3|	Ensembl:ENSCAFG00000001124		13	NA
475005	C1	-0.7	-1.23	-1.5	-0.4	0.03	0	-0.2	-0.01	1.04	1.29	1486	912	1880	804	1422	502	1532	1161	1362	1390	1724	1722	982	855	1053	1042	818	1682	788	1923	PNISR	PNN-interacting serine/arginine-rich protein	545520001	XM_863061	gi|545520001|ref|XM_863061.3|		SFRS18	12	NA
476593	C1	-0.85	-2.03	-2.41	-0.62	-0.24	-0.14	-0.29	0.37	1.3	1.53	629	349	1058	260	682	128	672	438	546	463	807	730	284	232	272	352	278	684	272	782	PBRM1	polybromo 1	545533449	XM_005632445	gi|545533449|ref|XM_005632445.1|	Ensembl:ENSCAFG00000009084		20	NA
100684506	C1	-0.57	-1.63	-1.83	-0.52	-0.14	0.16	-0.1	0.18	1.07	0.95	726	490	1078	348	746	211	862	602	646	588	795	886	368	342	377	428	336	708	441	854	USP47	ubiquitin specific peptidase 47	545536824	XM_005633672	gi|545536824|ref|XM_005633672.1|	Ensembl:ENSCAFG00000007754		21	NA
483141	C1	-0.43	-1.4	-1.5	-0.25	-0.03	0.05	-0.07	0.22	0.81	0.92	826	612	1478	562	970	344	802	674	939	920	1048	1082	480	458	519	606	430	756	480	909	MAN1A2	mannosidase, alpha, class 1A, member 2	545528514	XM_540259	gi|545528514|ref|XM_540259.4|	Ensembl:ENSCAFG00000009873		17	NA
488456	C1	-0.88	-1.7	-2.2	-0.73	-0.13	-0.02	-0.13	0.22	0.81	1.6	6981	3784	9290	2857	8640	1884	7450	4497	5868	5352	8599	8485	2986	2722	3396	3966	3842	6716	3162	9560	SF3B1	splicing factor 3b, subunit 1, 155kDa	545555734	XM_005640494	gi|545555734|ref|XM_005640494.1|	Ensembl:ENSCAFG00000010826		37	NA
483843	C1	-1.13	-3.1	-3.23	-1.49	-0.17	0.09	0.07	0.52	1.6	2.44	788	360	1805	210	1243	132	1020	364	694	614	907	964	240	252	242	348	289	876	248	1343	KIAA1109	KIAA1109 ortholog	545531804	XM_540963	gi|545531804|ref|XM_540963.4|	Ensembl:ENSCAFG00000004022		19	NA
475657	C1	-0.74	-2.31	-2.59	-0.81	-0.19	0.1	0.06	0.46	1.54	1.84	1022	613	1876	378	1463	242	1259	717	982	862	1424	1526	420	440	378	518	345	1001	508	1818	KIDINS220	kinase D-interacting substrate, 220kDa	545526883	XM_532865	gi|545526883|ref|XM_532865.4|	Ensembl:ENSCAFG00000003323		17	NA
490907	C1	-0.41	-1.2	-1.55	-0.46	-0.01	-0.08	0.06	0.18	0.89	1.07	740	556	1170	508	1102	375	910	664	716	710	1136	1072	476	498	539	610	497	921	566	1186	HELZ	helicase with zinc finger	545509983	XM_857278	gi|545509983|ref|XM_857278.4|			9	NA
488199	C1	-0.71	-2.18	-2.85	-0.93	0.06	0.18	0.03	0.29	1.65	2.01	646	394	1083	240	662	92	754	395	570	596	804	910	296	303	282	346	264	832	244	981	PRPF4B	PRP4 pre-mRNA processing factor 4 homolog B (yeast)	545554269	XM_005639994	gi|545554269|ref|XM_005639994.1|	Ensembl:ENSCAFG00000009381		35	NA
478403	C1	-0.67	-1.53	-2.23	-0.77	-0.27	-0.07	-0.19	0.18	1.08	1.34	954	599	1694	587	1473	313	1240	728	806	670	1296	1234	412	360	580	654	430	905	554	1400	SYNJ1	synaptojanin 1	545551040	XM_005638836	gi|545551040|ref|XM_005638836.1|	Ensembl:ENSCAFG00000009041		31	NA
488836	C1	-0.41	-1.16	-1.71	-0.53	-0.28	0.03	0.03	0.23	0.88	1.04	1862	1403	2664	1192	3003	916	2090	1452	2152	1770	2138	2178	1078	1100	1360	1592	1007	1852	932	1914	KLF3	Kruppel-like factor 3 (basic)	545494221	XM_545954	gi|545494221|ref|XM_545954.4|	Ensembl:ENSCAFG00000016180		3	NA
480456	C1	-0.69	-2.01	-2.52	-0.77	-0.31	-0.34	0.06	0.05	1	1.29	1254	775	3272	814	1212	210	1195	699	1282	1033	1519	1200	274	285	778	804	488	974	788	1922	ABCA6	#N/A	545510113	XM_005624307	gi|545510113|ref|XM_005624307.1|	Ensembl:ENSCAFG00000010877		9	NA
485934	C1	-0.65	-1.71	-2.22	-1.11	-0.11	-0.1	0.15	0.25	0.96	1.23	1394	885	2230	683	1992	427	1668	775	1487	1374	1792	1668	588	651	820	976	794	1546	836	1966	ZNF217	zinc finger protein 217	545541530	XM_005635357	gi|545541530|ref|XM_005635357.1|			24	NA
480043	C1	-0.39	-0.85	-1.17	-0.49	-0.01	-0.12	0.11	-0.02	0.78	0.81	1140	868	1410	785	1061	471	1408	1004	1070	1063	1449	1336	725	785	920	905	708	1219	604	1063	IVNS1ABP	influenza virus NS1A binding protein	545504636	XM_005622444	gi|545504636|ref|XM_005622444.1|	Ensembl:ENSCAFG00000013589		7	NA
484187	C1	-0.62	-1.87	-2.1	-0.9	-0.17	-0.2	0.19	0.39	1.43	1.52	742	482	1151	316	829	194	768	412	662	590	914	799	256	292	396	518	228	614	310	891	KIAA1432	KIAA1432 ortholog	545489184	XM_541303	gi|545489184|ref|XM_541303.4|	Ensembl:ENSCAFG00000002128		1	NA
609933	C1	-0.6	-1.91	-1.99	-1.19	-0.09	0.01	0.09	0.14	1.3	1.62	720	475	1358	362	878	220	963	422	592	556	770	776	268	286	340	376	224	554	392	1206	LPGAT1	lysophosphatidylglycerol acyltransferase 1	545504351	XM_005622343	gi|545504351|ref|XM_005622343.1|	Ensembl:ENSCAFG00000012155		7	NA
478158	C1	-0.51	-1.92	-2.33	-1.04	-0.14	-0.08	0.1	0.08	1.38	1.49	790	554	1320	349	1109	220	990	480	775	706	1133	1070	412	442	475	502	380	986	394	1109	PUM1	pumilio RNA-binding family member 1	545491489	XM_005617675	gi|545491489|ref|XM_005617675.1|	Ensembl:ENSCAFG00000011205		2	NA
486608	C1	-0.66	-1.93	-2.47	-0.42	-0.16	-0.15	0.14	0.35	0.98	1.6	9746	6174	13894	3638	14706	2653	8470	6312	10326	9260	12014	10806	3336	3670	3386	4304	3216	6332	4518	13699	LRRK2	leucine-rich repeat kinase 2	545545881	XM_543734	gi|545545881|ref|XM_543734.4|	Ensembl:ENSCAFG00000009926		27	NA
486881	C1	-0.75	-2.32	-2.8	-0.64	0.02	-0.37	0.29	0.48	1.31	1.75	3036	1801	5991	1201	3950	566	3212	2054	3404	3446	5407	4188	1174	1431	1090	1522	1566	3896	1398	4704	ADD3	#N/A	545547907	XM_005637710	gi|545547907|ref|XM_005637710.1|	Ensembl:ENSCAFG00000010696		28	NA
487199	C1	-0.53	-1.7	-2.1	-0.35	-0.05	-0.3	0.17	0.31	1.08	1.31	583	405	1042	322	756	176	547	430	503	488	712	579	294	331	316	391	291	614	288	716	RBM27	RNA binding motif protein 27	545490544	XM_005617348	gi|545490544|ref|XM_005617348.1|	Ensembl:ENSCAFG00000006456		2	NA
488409	C1	-0.44	-0.94	-1.48	-0.3	-0.12	-0.13	0.15	0.2	0.69	0.82	4218	3109	4362	2278	5493	1968	4633	3757	4254	3910	5723	5244	2147	2383	2452	2813	2474	3991	3000	5294	WIPF1	WAS/WASL interacting protein family, member 1	545555274	XM_005640331	gi|545555274|ref|XM_005640331.1|			36	NA
478733	C1	-0.41	-1.3	-1.9	-0.29	-0.04	-0.17	0.13	0.24	0.88	0.99	862	650	996	404	1212	325	930	762	834	810	1094	976	396	433	460	544	406	748	612	1215	KDM1B	lysine (K)-specific demethylase 1B	545554474	XM_535900	gi|545554474|ref|XM_535900.4|	Ensembl:ENSCAFG00000010177		35	NA
483413	C1	-0.26	-1.01	-1.45	-0.2	-0.12	-0.23	0.14	0.21	0.69	0.87	902	756	1338	664	1026	376	940	819	852	782	1160	992	574	632	678	783	614	988	552	1012	API5	#N/A	545529736	XM_851505	gi|545529736|ref|XM_851505.3|			18	NA
481141	C1	-0.78	-2.04	-2.46	-0.53	-0.07	-0.15	-0.05	0.71	1.06	1.52	643	374	1001	244	796	144	614	424	510	486	864	782	314	304	218	356	298	622	290	828	MON2	MON2 homolog (S. cerevisiae)	545513948	XM_005625574	gi|545513948|ref|XM_005625574.1|	Ensembl:ENSCAFG00000000333		10	NA
478127	C1	-0.67	-1.78	-2.16	-0.51	-0.1	0.05	0.18	0.56	1.3	1.37	1772	1112	2672	778	2092	470	1905	1338	1810	1686	2092	2160	822	928	754	1116	917	2257	804	2084	RBL2	retinoblastoma-like 2 (p130)	545491167	XM_535303	gi|545491167|ref|XM_535303.4|	Ensembl:ENSCAFG00000009654		2	NA
489239	C1	-0.7	-1.88	-2.3	-0.34	-0.2	-0.08	0.16	0.56	1.22	1.26	676	416	1116	304	930	190	726	572	652	569	977	923	332	372	295	434	346	806	378	905	ZFR	zinc finger RNA binding protein	545496461	XM_863127	gi|545496461|ref|XM_863127.3|	Ensembl:ENSCAFG00000018886		4	NA
490255	C1	-0.59	-1.72	-2.12	-0.12	-0.03	0.24	0.21	0.33	0.88	1.28	13733	9099	20886	6319	16726	3842	13954	12844	13494	13240	16096	19023	6653	7703	6171	7740	7775	14304	5984	14542	PTPRC	protein tyrosine phosphatase, receptor type, C	545504162	XM_005622278	gi|545504162|ref|XM_005622278.1|	Ensembl:ENSCAFG00000011265		7	NA
480181	C1	-0.75	-2.51	-2.76	-0.34	0.02	0.4	0.06	0.35	1.14	1.85	1341	797	2548	446	1722	254	1338	1056	1290	1310	1531	2022	506	526	468	598	551	1214	576	2072	ROCK1	Rho-associated, coiled-coil containing protein kinase 1	545506267	XM_005623022	gi|545506267|ref|XM_005623022.1|	Ensembl:ENSCAFG00000018282		7	NA
477451	C1	-0.83	-2.11	-2.48	-0.44	-0.08	0.18	-0.01	0.47	1.07	1.83	802	451	1344	312	966	173	760	559	670	636	989	1118	324	322	312	433	355	744	322	1146	SBNO1	strawberry notch homolog 1 (Drosophila)	545543558	XM_844089	gi|545543558|ref|XM_844089.3|			26	NA
475451	C1	-0.81	-2.09	-2.37	-0.3	0.05	0	0.22	0.39	1.13	1.74	788	449	1475	346	1134	219	800	650	686	708	1112	1113	338	394	340	448	354	773	350	1167	SMARCA5	SWI/SNF related, matrix associated, actin dependent regulator of chromatin, subfamily a, member 5	545524699	XM_532676	gi|545524699|ref|XM_532676.5|	Ensembl:ENSCAFG00000007525		15	NA
477096	C1	-0.61	-2.17	-2.09	-0.37	-0.14	0.06	0.33	0.52	1.16	1.51	626	411	1221	272	742	174	608	470	444	403	782	816	268	335	232	332	304	682	332	949	ZBTB38	zinc finger and BTB domain containing 38	545539189	XM_005634522	gi|545539189|ref|XM_005634522.1|			23	NA
474986	C1	-0.33	-1.5	-1.67	-0.38	-0.05	-0.05	0.2	0.37	0.92	1.13	832	662	1518	538	915	287	983	758	928	898	1088	1051	498	574	561	724	498	940	514	1126	SYNCRIP	synaptotagmin binding, cytoplasmic RNA interacting protein	545519809	XM_003431650	gi|545519809|ref|XM_003431650.2|	Ensembl:ENSCAFG00000003024		12	NA
485116	C1	-0.47	-1.44	-1.98	-0.19	-0.1	0.09	0.23	0.42	0.8	1.07	842	608	1056	390	1094	278	806	708	786	734	964	1027	414	486	392	526	483	843	438	919	MAML2	mastermind-like 2 (Drosophila)	545535870	XM_542234	gi|545535870|ref|XM_542234.4|	Ensembl:ENSCAFG00000004087		21	NA
475756	C1	-0.31	-1.28	-1.52	-0.06	-0.1	-0.06	0.23	0.2	0.8	0.95	1103	890	1242	512	1242	432	1002	960	1109	1032	1364	1306	530	624	651	748	545	952	631	1221	EIF2AK3	eukaryotic translation initiation factor 2-alpha kinase 3	545527901	XM_849682	gi|545527901|ref|XM_849682.3|	Ensembl:ENSCAFG00000007383		17	NA
479221	C1	-0.6	-1.95	-2.31	-0.23	-0.17	0.03	0.22	0.3	1.24	1.39	2862	1882	4344	1127	4910	990	2532	2156	3222	2862	4322	4410	1086	1268	1224	1505	1010	2382	1561	4080	JMJD1C	jumonji domain containing 1C	545495000	XM_005618924	gi|545495000|ref|XM_005618924.1|	Ensembl:ENSCAFG00000013081		4	NA
476972	C1	-0.21	-1.01	-1.65	-0.18	-0.23	-0.25	0.24	0.04	0.51	0.83	1228	1064	1870	928	1428	454	1310	1160	1326	1134	1722	1450	708	838	892	917	720	1026	826	1472	TM9SF2	transmembrane 9 superfamily member 2	545537879	XM_534172	gi|545537879|ref|XM_534172.4|			22	NA
608330	C1	-0.34	-0.88	-1.43	0.12	-0.06	-0.11	0.31	0.11	0.45	0.81	1124	886	1227	666	1407	522	1054	1145	1041	998	1425	1318	539	670	614	662	687	936	719	1260	LOC608330	ras-related protein Rab-6C-like	545536413	XM_003639796	gi|545536413|ref|XM_003639796.2|		RAB6A	21	NA
483036	C1	-0.44	-1.64	-2.06	0.01	-0.2	-0.14	0.18	0.29	0.71	1.21	1508	1112	2226	714	1912	457	1234	1248	1662	1444	2102	1906	638	723	766	933	970	1588	864	1999	PRKD3	protein kinase D3	545527578	XM_540151	gi|545527578|ref|XM_540151.4|	Ensembl:ENSCAFG00000006119		17	NA
479347	C1	-0.4	-1.55	-1.78	0.09	-0.11	-0.18	0.19	0.1	0.78	1.37	500	378	1176	402	658	192	658	698	813	752	964	850	386	440	380	406	427	732	298	769	OXCT1	3-oxoacid CoA transferase 1	545496583	XM_536487	gi|545496583|ref|XM_536487.4|			4	NA
403832	C1	-0.36	-1.11	-1.65	-0.1	-0.23	-0.07	-0.1	0.06	0.41	0.97	1209	942	1395	647	1882	598	1118	1042	1502	1282	1691	1608	586	548	670	699	752	998	838	1638	PTEN	phosphatase and tensin homolog	50978941	NM_001003192	gi|50978941|ref|NM_001003192.1|	Ensembl:ENSCAFG00000015670	MMAC1	26	NA
480578	C1	-0.49	-1.74	-2.17	-0.12	-0.19	0.3	0.06	0.28	0.65	1.29	2032	1452	3347	1000	2575	572	2072	1903	1918	1678	2567	3152	854	892	1000	1218	1140	1792	1071	2628	CLTC	clathrin, heavy chain (Hc)	545511541	XM_537700	gi|545511541|ref|XM_537700.4|	Ensembl:ENSCAFG00000017647		9	NA
100685138	C1	-0.5	-1.46	-1.99	-0.11	-0.26	0.4	0.07	0.16	0.71	1.14	5599	3967	7376	2674	9456	2382	5780	5360	6206	5184	6156	8126	2337	2454	2911	3252	2330	3805	3832	8426	PLXNC1	plexin C1	545524465	XM_003431985	gi|545524465|ref|XM_003431985.2|	Ensembl:ENSCAFG00000006200		15	NA
486989	C1	-0.79	-2.08	-3	-0.58	-0.34	0.18	0.17	0.3	0.78	1.83	1331	772	1894	447	2054	257	1164	780	1268	999	1508	1713	440	496	496	612	573	986	487	1729	NCOA2	nuclear receptor coactivator 2	545548810	XM_544118	gi|545548810|ref|XM_544118.4|	Ensembl:ENSCAFG00000007775		29	NA
478061	C1	-0.8	-2.18	-2.74	-0.48	-0.27	0.14	0.18	0.44	0.67	1.8	2501	1437	5034	1107	3138	469	2122	1522	2187	1818	3173	3495	1026	1163	1144	1556	1828	2919	912	3174	MAP3K1	mitogen-activated protein kinase kinase kinase 1, E3 ubiquitin protein ligase	545490681	XM_535240	gi|545490681|ref|XM_535240.5|	Ensembl:ENSCAFG00000006917		2	NA
480886	C1	-0.72	-1.97	-2.39	-0.46	-0.21	0.1	0.24	0.4	0.81	1.56	3995	2426	6443	1644	5606	1067	4210	3070	5118	4422	5229	5610	1750	2074	1720	2278	2235	3931	1848	5456	DDX3X	DEAD (Asp-Glu-Ala-Asp) box helicase 3, X-linked	545557868	XM_005641256	gi|545557868|ref|XM_005641256.1|	Ensembl:ENSCAFG00000014251		X	NA
477582	C1	-0.4	-1.21	-1.88	-0.12	-0.27	0.18	0.15	0.23	0.49	1.1	2009	1523	2756	1188	3190	868	1883	1734	1924	1590	1894	2138	788	874	1072	1254	994	1392	1210	2594	SGMS1	sphingomyelin synthase 1	545544976	XM_005636639	gi|545544976|ref|XM_005636639.1|	Ensembl:ENSCAFG00000015628		26	NA
486786	C1	-0.56	-1.36	-1.9	-0.07	-0.22	0.11	0.15	0.18	0.39	1.33	1297	882	2052	800	1928	516	1296	1240	1604	1375	1925	2074	687	760	846	960	799	1050	756	1907	CSGALNACT2	chondroitin sulfate N-acetylgalactosaminyltransferase 2	545547326	XM_005637506	gi|545547326|ref|XM_005637506.1|	Ensembl:ENSCAFG00000007056		28	NA
403480	C1	-0.53	-1.56	-2.11	-0.09	-0.23	0.08	0.32	0.16	0.54	1.32	1454	1010	2302	780	2615	608	1270	1192	1416	1206	1897	2000	620	775	894	1001	863	1252	780	1943	ATP2B1	#N/A	545523293	XM_005628822	gi|545523293|ref|XM_005628822.1|	Ensembl:ENSCAFG00000006121	PMCA	15	NA
488126	C1	-0.7	-2.18	-3.08	-0.4	-0.34	-0.1	0.31	0.73	0.22	2.03	942	580	1771	390	3560	420	961	729	1045	824	1859	1731	242	299	300	497	486	568	664	2718	IL1RAP	interleukin 1 receptor accessory protein	545553838	XM_005639833	gi|545553838|ref|XM_005639833.1|	Ensembl:ENSCAFG00000014029		34	NA
612458	C1	-0.49	-1.61	-2.24	-0.26	-0.14	-0.23	0.26	0.37	0.34	1.59	7007	4978	12012	3946	10092	2143	6870	5719	8072	7314	10594	9032	3060	3656	3636	4688	4468	5668	2982	8997	TMEM154	transmembrane protein 154	545524824	XM_005629341	gi|545524824|ref|XM_005629341.1|			15	NA
486980	C1	-0.67	-2.4	-2.43	-0.27	-0.03	-0.17	0.32	0.31	0.53	1.9	851	535	1978	376	1206	224	774	643	972	954	1375	1222	288	358	398	494	467	674	354	1319	VCPIP1	valosin containing protein (p97)/p47 complex interacting protein 1	545548774	XM_544109	gi|545548774|ref|XM_544109.4|			29	NA
483999	C1	-0.69	-2.06	-2.22	-0.2	-0.03	-0.2	0.15	0.28	0.75	1.62	1162	720	2067	497	1306	280	1138	993	1128	1108	1826	1595	532	592	588	712	683	1150	523	1604	BCLAF1	#N/A	545485434	XM_855243	gi|545485434|ref|XM_855243.3|	Ensembl:ENSCAFG00000000245		1	NA
485383	C1	-0.49	-2.07	-2.09	-0.45	-0.05	0	0.34	0.49	0.72	1.61	781	558	1748	416	782	184	844	616	856	827	1088	1084	347	440	378	530	522	858	378	1151	IPO7	importin 7	545536788	XM_542501	gi|545536788|ref|XM_542501.4|	Ensembl:ENSCAFG00000007259		21	NA
488959	C1	-1.06	-2.61	-2.89	-0.71	-0.16	-0.17	0.24	0.47	1.01	2.12	727	350	1469	240	1184	160	696	426	707	631	1030	916	254	300	286	396	347	702	270	1171	ARID4B	#N/A	545494677	XM_005618808	gi|545494677|ref|XM_005618808.1|	Ensembl:ENSCAFG00000011439		4	NA
479150	C1	-0.79	-2.18	-2.55	-0.56	0.04	0	0.26	0.28	0.78	1.61	487	281	1056	233	604	102	570	388	396	408	704	704	228	274	230	278	354	608	226	690	TTC37	tetratricopeptide repeat domain 37	545492690	XM_005618094	gi|545492690|ref|XM_005618094.1|	Ensembl:ENSCAFG00000007927		3	NA
475546	C1	-0.29	-0.75	-1.41	-0.21	-0.22	0.33	-0.18	0.28	0.36	0.83	1144	937	1296	772	1558	586	1090	942	1380	1186	1208	1513	666	586	714	868	694	890	724	1283	PRKAG2	protein kinase, AMP-activated, gamma 2 non-catalytic subunit	545525762	XM_532769	gi|545525762|ref|XM_532769.4|	Ensembl:ENSCAFG00000004912		16	NA
479158	C1	-0.78	-1.8	-2.23	-0.5	-0.14	0.47	-0.27	0.56	0.3	1.52	1160	675	1538	441	1410	300	1113	786	1319	1194	1136	1570	456	380	458	674	675	834	518	1491	RASA1	RAS p21 protein activator (GTPase activating protein) 1	545492825	XM_536302	gi|545492825|ref|XM_536302.4|	Ensembl:ENSCAFG00000008410		3	NA
487557	C1	-0.58	-1.38	-1.76	-0.31	-0.08	0.28	-0.2	0.35	0.6	1.11	924	617	1158	446	1010	298	860	694	1094	1037	1031	1248	562	490	452	577	686	1042	516	1114	KIAA1370	KIAA1370 ortholog	545549920	XM_005638425	gi|545549920|ref|XM_005638425.1|	Ensembl:ENSCAFG00000015862		30	NA
486674	C1	-0.33	-0.91	-1.12	0.01	-0.14	0.04	0.04	-0.01	0.12	0.65	2232	1775	3124	1657	3214	1479	2372	2388	2517	2288	3208	3290	1435	1476	1826	1814	2262	2453	1597	2505	ATF7IP	#N/A	545546264	XM_543801	gi|545546264|ref|XM_543801.4|			27	NA
479155	C1	-0.78	-1.71	-2.06	0.34	-0.32	0.17	0.02	0.21	0.35	1.38	975	569	1390	425	884	212	676	854	754	604	1202	1350	422	426	430	500	612	778	547	1424	MEF2C	myocyte enhancer factor 2C	545492797	XM_005618132	gi|545492797|ref|XM_005618132.1|	Ensembl:ENSCAFG00000008302		3	NA
610317	C1	-0.24	-1.15	-1.43	0.11	-0.25	-0.16	-0.02	0.39	0.19	0.91	1068	906	1490	672	1188	442	988	1064	1104	928	1476	1318	618	612	693	906	860	980	710	1338	TOR1AIP1	torsin A interacting protein 1	545506091	XM_005622958	gi|545506091|ref|XM_005622958.1|			7	NA
480054	C1	-0.51	-1.56	-1.83	0.23	-0.03	-0.08	-0.02	0.44	0.58	1.17	814	573	1078	364	848	238	584	684	686	672	1024	967	432	426	440	598	697	1042	399	898	RALGPS2	Ral GEF with PH domain and SH3 binding motif 2	545504706	XM_005622473	gi|545504706|ref|XM_005622473.1|			7	NA
482366	C1	-0.12	-0.23	-1.23	0.11	-0.16	0.03	-0.03	0.09	0.18	0.41	4190	3858	4071	3466	6043	2570	4459	4804	5349	4784	5704	5812	2925	2858	3488	3711	2712	3070	3903	5200	SKAP2	src kinase associated phosphoprotein 2	545522796	XM_539483	gi|545522796|ref|XM_539483.4|	Ensembl:ENSCAFG00000002921		14	NA
474551	C1	-0.23	-0.88	-1.51	-0.46	-0.26	0.21	-0.16	0.21	1.21	0.59	884	754	1590	864	1261	442	1212	882	862	718	984	1134	550	494	818	945	366	847	844	1268	TBC1D8	TBC1 domain family, member 8 (with GRAM domain)	545515257	XM_531780	gi|545515257|ref|XM_531780.4|	Ensembl:ENSCAFG00000002206		10	NA
489355	C1	-0.23	-0.62	-1.25	-0.22	-0.22	0.47	-0.03	-0.05	0.83	0.59	2439	2084	2450	1590	2694	1130	3052	2625	2410	2065	2633	3652	1487	1460	1838	1778	1052	1868	1716	2586	UBASH3B	ubiquitin associated and SH3 domain containing B	545497064	XM_005619657	gi|545497064|ref|XM_005619657.1|			5	NA
102157092	C1	-0.41	-0.96	-1.54	-0.38	-0.24	0.54	0.02	0.09	1.34	0.96	8160	6124	9499	4868	12504	4292	8362	6444	8414	7142	6057	8830	3568	3610	4505	4790	2494	6296	4780	9296	LOC102157092	complement receptor type 1-like	545504265	XM_005622317	gi|545504265|ref|XM_005622317.1|	Ensembl:ENSCAFG00000011630		7	NA
488230	C1	-0.19	-0.19	-1.3	-0.21	-0.16	0.43	0.09	0.18	0.83	0.46	2000	1756	1697	1488	2055	832	2008	1738	2302	2058	1584	2138	908	970	1555	1756	973	1726	1244	1708	MYLIP	myosin regulatory light chain interacting protein	345796729	XM_545352	gi|345796729|ref|XM_545352.3|	Ensembl:ENSCAFG00000009903		35	NA
478755	C1	-0.46	-0.86	-1.74	0	-0.25	0.53	0	0.2	0.83	0.6	708	515	826	454	1088	327	753	751	957	806	755	1090	318	318	486	558	381	678	598	910	GPD2	glycerol-3-phosphate dehydrogenase 2 (mitochondrial)	545555473	XM_005640396	gi|545555473|ref|XM_005640396.1|	Ensembl:ENSCAFG00000009231		36	NA
485728	C1	-0.24	-0.51	-1.26	-0.15	-0.17	0.06	0.14	0.09	0.6	0.36	1194	1010	1110	778	1562	651	1239	1116	1350	1198	1366	1423	732	806	820	870	678	1029	832	1071	TIPARP	TCDD-inducible poly(ADP-ribose) polymerase	545539454	XM_849744	gi|545539454|ref|XM_849744.3|	Ensembl:ENSCAFG00000008875		23	NA
475770	C1	-0.22	-0.47	-1.07	-0.2	0.1	0.11	0.17	0.16	0.69	0.5	2064	1769	2212	1598	1797	855	2174	1895	2314	2475	2427	2612	1072	1210	1756	1964	1328	2140	1642	2323	MAT2A	methionine adenosyltransferase II, alpha	545527994	XM_532980	gi|545527994|ref|XM_532980.4|			17	NA
479707	C1	-0.09	-0.5	-1.02	0.04	-0.02	-0.02	-0.11	0.14	0.35	0.42	2311	2178	2962	2095	3112	1530	2562	2637	2399	2359	2760	2718	1866	1735	2134	2348	1870	2380	2038	2720	TMEM248	transmembrane protein 248	545500519	XM_536835	gi|545500519|ref|XM_536835.4|		C6H7orf42	6	NA
488360	C1	-0.16	-0.4	-1.18	0.01	-0.01	-0.12	0.16	0.06	0.52	0.56	5270	4727	5105	3879	6891	3050	5097	5138	5422	5366	7107	6528	3230	3612	4062	4222	3264	4668	3752	5527	CYTIP	cytohesin 1 interacting protein	545554888	XM_545482	gi|545554888|ref|XM_545482.4|		PSCDBP	36	NA
488169	C1	-0.46	-0.6	-1.55	-0.05	-0.3	0.01	-0.12	-0.02	0.92	0.86	1823	1321	2062	1360	3956	1354	1677	1621	2137	1730	2666	2690	950	872	1315	1292	698	1318	1490	2702	FNDC3B	fibronectin type III domain containing 3B	545554071	XM_545293	gi|545554071|ref|XM_545293.4|	Ensembl:ENSCAFG00000015349		34	NA
474508	C1	-0.4	-0.63	-1.41	-0.36	-0.18	0.02	-0.16	0.09	0.81	0.87	8016	6058	9668	6230	9348	3524	8969	7008	7834	6896	9815	9986	5012	4484	6162	6558	4482	7846	5586	10190	DDX17	DEAD (Asp-Glu-Ala-Asp) box helicase 17	545515947	XM_855575	gi|545515947|ref|XM_855575.3|	Ensembl:ENSCAFG00000001395		10	NA
487981	C1	-0.27	-0.9	-1.94	-0.09	-0.18	0.11	-0.1	0.12	0.67	0.92	802	668	1050	562	1032	268	774	727	752	664	1085	1172	372	347	518	562	353	560	468	885	ATP6V1A	#N/A	545552874	XM_545103	gi|545552874|ref|XM_545103.4|	Ensembl:ENSCAFG00000010711		33	NA
483266	C1	-0.3	-0.67	-1.44	-0.18	-0.21	0.05	0.05	-0.04	0.61	0.71	2002	1628	1678	1052	3342	1235	1886	1661	1928	1663	1895	1967	1024	1058	1220	1185	819	1247	1522	2486	PIK3CG	phosphatidylinositol-4,5-bisphosphate 3-kinase, catalytic subunit gamma	545529370	XM_005630959	gi|545529370|ref|XM_005630959.1|	Ensembl:ENSCAFG00000003977		18	NA
611730	C1	-0.4	-0.86	-1.44	-0.14	0.03	0.07	0.01	0.3	0.72	0.85	4396	3322	5155	2845	5011	1845	4880	4420	5739	5848	5416	5698	3260	3274	3074	3782	3543	5850	2672	4826	PDE3B	phosphodiesterase 3B, cGMP-inhibited	545536886	XM_849436	gi|545536886|ref|XM_849436.3|			21	NA
475744	C1	-0.16	-0.59	-1.04	-0.14	-0.04	0.09	0.05	0.12	0.54	0.5	2366	2110	3131	2084	2274	1105	2360	2150	2512	2449	2328	2478	1444	1496	2123	2312	1496	2168	1964	2784	STARD7	StAR-related lipid transfer (START) domain containing 7	545527725	XM_532951	gi|545527725|ref|XM_532951.4|			17	NA
474563	C1	-0.53	-1.4	-2.19	-0.44	-0.41	0.2	0.04	0.22	1.37	1.31	1924	1333	2180	828	1991	436	1441	1064	1812	1367	1732	1989	594	611	880	1021	451	1166	975	2421	INPP4A	inositol polyphosphate-4-phosphatase, type I, 107kDa	545515354	XM_531791	gi|545515354|ref|XM_531791.4|			10	NA
478068	C1	-0.46	-1.3	-2.02	-0.15	-0.3	0.25	-0.08	0.12	1.18	1.29	615	447	958	388	1128	278	538	486	650	530	766	910	308	291	352	382	198	448	355	872	ZSWIM6	zinc finger, SWIM-type containing 6	545492168	XM_535247	gi|545492168|ref|XM_535247.5|	Ensembl:ENSCAFG00000007168		2	NA
480590	C1	-0.79	-1.57	-2.62	-0.19	-0.39	0.15	0.1	0.35	1.14	1.65	1830	1056	2335	788	3794	616	1596	1394	2064	1573	2539	2820	788	845	737	942	588	1296	926	2910	USP32	ubiquitin specific peptidase 32	545511584	XM_005624762	gi|545511584|ref|XM_005624762.1|	Ensembl:ENSCAFG00000017793		9	NA
478890	C1	-0.95	-1.57	-2.65	-0.47	-0.1	0.26	0.04	0.11	1.27	1.59	600	310	764	258	620	98	579	419	510	476	718	858	298	306	310	334	282	682	398	1200	PIKFYVE	phosphoinositide kinase, FYVE finger containing	545556038	XM_536048	gi|545556038|ref|XM_536048.4|	Ensembl:ENSCAFG00000013684	PIP5K3	37	NA
403537	C1	-0.45	-0.97	-1.71	-0.28	-0.17	0.03	-0.02	0.15	0.8	0.98	9694	7082	11856	6056	14918	4576	9236	7621	10500	9321	11372	11626	4872	4798	6972	7750	4178	7270	6869	13568	MCL1	myeloid cell leukemia sequence 1 (BCL2-related)	50978639	NM_001003016	gi|50978639|ref|NM_001003016.1|	Ensembl:ENSCAFG00000012050		17	NA
100856077	C1	-0.25	-0.57	-1	-0.24	-0.38	0.04	-0.16	0.01	0.37	0.43	1746	1466	2214	1490	2378	1188	1927	1627	1928	1484	2082	2146	1182	1056	1598	1606	994	1287	1440	1936	IFNGR1	interferon gamma receptor 1	545485457	XM_003638758	gi|545485457|ref|XM_003638758.2|			1	NA
477836	C1	-0.24	-0.77	-1.24	-0.3	-0.15	0.19	0.16	0.17	0.48	0.77	1156	977	1228	719	1174	496	1198	974	1405	1268	1218	1390	635	710	679	762	628	874	678	1158	CACUL1	#N/A	545548102	XM_535028	gi|545548102|ref|XM_535028.4|		C28H10orf46	28	NA
489154	C1	-0.27	-0.79	-1.29	-0.4	-0.04	0.17	0.12	0.3	0.47	0.61	2032	1683	2358	1359	2688	1102	2431	1844	2528	2456	2148	2416	1362	1481	1358	1669	1327	1838	1484	2263	RNF145	ring finger protein 145	545495919	XM_546272	gi|545495919|ref|XM_546272.4|	Ensembl:ENSCAFG00000017296		4	NA
480619	C1	-0.45	-0.94	-1.76	-0.46	-0.41	0.14	-0.12	0.26	0.47	0.82	1350	986	1886	984	1552	457	1434	1039	1354	1020	1334	1468	770	710	975	1166	1022	1418	892	1571	WSB1	WD repeat and SOCS box containing 1	545511846	XM_848852	gi|545511846|ref|XM_848852.3|			9	NA
611171	C1	-0.19	-0.88	-1.49	-0.36	-0.29	0	0.03	0.34	0.57	0.68	888	780	1086	588	1245	444	1088	850	1130	926	1018	1016	522	534	667	843	562	833	710	1134	YY1	YY1 transcription factor	545508483	XM_849421	gi|545508483|ref|XM_849421.3|			8	NA
480096	C1	-0.56	-1.14	-1.79	-0.84	-0.39	0.07	0.23	0.2	1.1	1.22	822	559	1171	531	1155	333	1078	604	760	580	1026	1074	385	451	430	496	388	831	450	1048	CEP170	centrosomal protein 170kDa	545505043	XM_005622586	gi|545505043|ref|XM_005622586.1|	Ensembl:ENSCAFG00000015789		7	NA
483909	C1	-0.31	-1.3	-1.71	-0.59	-0.49	0.26	-0.06	0.16	1.01	1.07	1290	1042	2496	1014	1625	498	1594	1055	1270	902	1546	1850	614	589	1091	1220	482	974	978	2055	ZEB2	zinc finger E-box binding homeobox 2	545532184	XM_005631964	gi|545532184|ref|XM_005631964.1|			19	NA
476237	C1	-0.33	-0.82	-1.31	-0.43	-0.1	0.1	-0.15	0.09	0.55	0.64	1416	1126	1414	800	1934	780	1806	1336	1623	1518	1590	1706	713	642	911	971	602	880	967	1504	STXBP5	syntaxin binding protein 5 (tomosyn)	545485593	XM_003432538	gi|545485593|ref|XM_003432538.2|	Ensembl:ENSCAFG00000000353		1	NA
483688	C1	-0.6	-1.38	-1.97	-0.49	-0.21	0.06	-0.28	-0.06	1.15	1.07	885	583	1332	510	1155	296	966	686	911	790	1242	1296	505	416	600	575	472	1044	536	1124	PPP6R3	protein phosphatase 6, regulatory subunit 3	545530520	XR_294741	gi|545530520|ref|XR_294741.1|	Ensembl:ENSCAFG00000010819	SAPS3	18	NA
479313	C1	-0.46	-1.16	-1.76	-0.51	-0.09	0.04	0.17	0.2	1.01	0.76	1342	975	1520	679	1646	486	1644	1154	1028	962	1576	1621	695	782	830	955	564	1134	840	1421	CLINT1	clathrin interactor 1	545495936	XM_536451	gi|545495936|ref|XM_536451.4|	Ensembl:ENSCAFG00000017344		4	NA
477032	C1	-0.54	-0.96	-1.71	-0.32	-0.24	0.19	-0.03	0.12	0.78	0.71	2349	1618	2958	1520	2717	832	2388	1918	2201	1858	2398	2732	1308	1278	1636	1778	1291	2212	1554	2546	CTNNB1	catenin (cadherin-associated protein), beta 1, 88kDa	212549676	NM_001137652	gi|212549676|ref|NM_001137652.1|	Ensembl:ENSCAFG00000005204		23	NA
491603	C1	-0.19	-1.32	-0.99	-0.72	0	0.01	0	0.01	0.97	0.73	746	653	1114	446	737	372	1012	614	708	709	728	731	609	608	512	516	520	1021	426	706	GPR146	G protein-coupled receptor 146	545501283	XM_548724	gi|545501283|ref|XM_548724.4|			6	NA
490110	C1	-0.56	-2.04	-1.64	-1.39	0.02	-0.04	0.23	0.3	1.21	1.84	581	396	1042	254	666	213	599	229	604	612	398	387	270	316	241	296	284	658	238	854	KCNA3	potassium voltage-gated channel, shaker-related subfamily, member 3	545503752	XM_003434830	gi|545503752|ref|XM_003434830.2|	Ensembl:ENSCAFG00000023296		6	NA
609852	C1	-0.4	-0.52	-1.29	-0.74	-0.26	-0.12	-0.04	-0.06	0.8	0.63	2014	1523	2684	1870	2950	1204	2844	1704	1971	1652	2579	2374	1242	1212	1714	1647	959	1664	1738	2686	PTPRE	protein tyrosine phosphatase, receptor type, E	545548318	XM_861118	gi|545548318|ref|XM_861118.3|			28	NA
486755	C1	-0.55	-0.96	-1.54	-1.57	-0.22	0.09	0	0.47	1.54	1.21	1057	722	1106	570	1240	428	1374	462	971	832	562	597	629	628	608	843	437	1268	590	1366	FBXL14	F-box and leucine-rich repeat protein 14	545546929	XM_005637361	gi|545546929|ref|XM_005637361.1|			27	NA
403429	C1	-0.98	-1.45	-1.8	-1.34	-0.23	-0.23	-0.13	0.41	1.41	1.14	1494	756	1849	676	1330	381	1602	631	1163	992	1375	1174	720	660	775	1030	604	1610	645	1417	CDKN1B	cyclin-dependent kinase inhibitor 1B (p27, Kip1)	545545057	XM_005636668	gi|545545057|ref|XM_005636668.1|		Kip1|p27	27	NA
485988	C1	-0.63	-0.89	-1.36	-0.73	-0.22	-0.26	0.05	0.15	0.99	0.88	844	546	1098	592	1172	456	982	592	842	724	1089	910	529	546	557	618	492	980	641	1180	PCMTD2	protein-L-isoaspartate (D-aspartate) O-methyltransferase domain containing 2	545541455	XM_003433185	gi|545541455|ref|XM_003433185.2|	Ensembl:ENSCAFG00000013261		24	NA
485495	C1	-1.62	-3.63	-4.77	-2.77	-0.52	0.16	0.14	0.91	4.78	3.06	1732	564	3616	292	3370	124	2584	378	1049	730	1142	1277	274	301	284	532	50	1365	424	3534	KCTD12	potassium channel tetramerization domain containing 12	545537702	XM_542614	gi|545537702|ref|XM_542614.4|	Ensembl:ENSCAFG00000005068		22	NA
475979	C1	-0.96	-1.45	-1.74	-1	-0.38	0.03	0.03	0.06	2	1.68	1686	866	2278	832	1779	531	1930	964	1454	1114	2030	2072	712	730	872	906	414	1656	766	2459	CELF1	CUGBP, Elav-like family member 1	545530112	XM_005631234	gi|545530112|ref|XM_005631234.1|		CUGBP1	18	NA
102157078	C1	-0.77	-1.32	-1.85	-0.97	-0.18	-0.17	-0.29	0.14	2.12	1.63	1049	616	1400	562	1292	357	1195	610	821	728	1328	1177	584	478	594	654	324	1414	544	1684	LOC102157078	uncharacterized LOC102157078	545558536	XR_296921	gi|545558536|ref|XR_296921.1|			X	NA
480115	C1	0.01	-0.66	-0.85	0.04	-0.12	-0.23	0.14	0.05	1.45	0.51	1296	1308	1241	783	1504	834	1190	1227	1622	1496	1862	1586	1108	1224	893	926	445	1216	994	1414	WDR26	WD repeat domain 26	545505217	XM_003434882	gi|545505217|ref|XM_003434882.2|	Ensembl:ENSCAFG00000016340		7	NA
486442	C1	-0.15	-0.5	-1.01	0.13	-0.11	-0.05	0.25	0.08	1.22	0.51	1556	1404	1862	1313	2014	998	1430	1566	1622	1506	1878	1814	848	1010	1374	1454	612	1424	1384	1974	SNAP29	synaptosomal-associated protein, 29kDa	545544900	XM_543568	gi|545544900|ref|XM_543568.4|	Ensembl:ENSCAFG00000015201		26	NA
607703	C1	-0.44	-1.11	-1.66	-0.01	-0.15	-0.12	0.05	0.19	2.58	1.04	3242	2397	4804	2228	5952	1883	3368	3353	3610	3243	5194	4778	1554	1608	2140	2435	424	2532	3269	6727	RNF24	ring finger protein 24	545540025	XM_844985	gi|545540025|ref|XM_844985.3|			24	NA
476547	C1	-0.24	-0.64	-1.04	0.27	-0.18	-0.2	-0.02	0	1.42	0.69	6792	5768	9710	6225	9429	4597	5952	7188	6808	6022	10686	9308	4861	4806	5087	5093	2538	6782	5709	9209	EDEM1	ER degradation enhancer, mannosidase alpha-like 1	545533047	XM_533753	gi|545533047|ref|XM_533753.4|			20	NA
488704	C1	-0.17	-0.6	-1.12	0.33	-0.2	-0.26	0.05	0.37	1.04	0.54	1332	1182	1604	1057	2478	1142	1102	1387	1395	1216	1948	1630	858	887	886	1144	499	1024	1409	2052	CHSY1	chondroitin sulfate synthase 1	545493233	XM_545821	gi|545493233|ref|XM_545821.4|			3	NA
609365	C1	-0.32	-0.89	-1.08	0.21	-0.09	-0.36	-0.02	0	1.07	0.85	10597	8473	16040	8648	18128	8575	10974	12658	12708	11963	19958	15524	6840	6764	8934	8930	3614	7590	10050	18172	LOC609365	CD46 molecule, complement regulatory protein-like	545504273	XM_005622321	gi|545504273|ref|XM_005622321.1|	Ensembl:ENSCAFG00000025063		7	NA
488898	C1	-0.29	-0.67	-1.05	0	-0.22	-0.28	0.08	0.08	1.08	0.47	1910	1558	3710	2324	2198	1060	2174	2175	2196	1890	3044	2513	1388	1468	2020	2134	880	1866	1490	2063	ERAP1	endoplasmic reticulum aminopeptidase 1	545492665	XM_005618085	gi|545492665|ref|XM_005618085.1|	Ensembl:ENSCAFG00000007810		3	NA
478047	C1	-0.36	-0.88	-1.29	-0.11	-0.25	-0.17	0.11	0.09	1.2	0.76	1809	1414	1940	1058	3060	1250	1802	1669	1698	1430	2523	2239	1128	1220	1079	1151	664	1529	1020	1730	NR3C1	nuclear receptor subfamily 3, group C, member 1 (glucocorticoid receptor)	545490508	XM_535225	gi|545490508|ref|XM_535225.4|	Ensembl:ENSCAFG00000006293		2	NA
489673	C1	-0.31	-0.85	-1.03	-0.24	-0.25	-0.39	-0.21	0.05	1.51	0.38	1602	1295	2598	1444	1948	956	1635	1380	1523	1284	2108	1605	1206	1046	1903	1977	747	2131	1742	2262	IRF8	interferon regulatory factor 8	545499665	XM_546793	gi|545499665|ref|XM_546793.3|	Ensembl:ENSCAFG00000019919		5	NA
609316	C1	-0.51	-1.37	-1.6	-0.42	-0.18	0.09	-0.14	0.14	2.34	0.93	894	627	1408	544	1224	404	976	731	758	668	992	1059	426	388	589	650	165	838	709	1346	SMCR8	Smith-Magenis syndrome chromosome region, candidate 8	545498400	XM_846560	gi|545498400|ref|XM_846560.3|			5	NA
491954	C1	-0.86	-2.13	-2.45	-0.46	-0.27	0.28	-0.4	0.15	3.23	1.74	694	382	1202	274	1330	243	746	540	459	381	760	924	220	166	307	340	54	499	398	1330	NHSL2	NHS-like 2	545558465	XM_005641481	gi|545558465|ref|XM_005641481.1|	Ensembl:ENSCAFG00000024175		X	NA
490033	C1	-1	-2.63	-2.47	-0.65	-0.11	0.23	0.37	0.59	4.17	2.09	1288	644	1718	278	1339	242	1148	733	822	760	1168	1372	446	578	283	424	86	1536	450	1916	NLRC3	NLR family, CARD domain containing 3	545502399	XM_005621618	gi|545502399|ref|XM_005621618.1|	Ensembl:ENSCAFG00000019271		6	NA
487289	C1	-0.5	-1.38	-1.76	-0.67	-0.15	0	0.1	0.38	2.26	1.03	3615	2548	4572	1756	3779	1118	3680	2316	2536	2279	3446	3444	1410	1509	1559	2024	729	3487	1992	4060	ADCY7	#N/A	545491213	XM_005617574	gi|545491213|ref|XM_005617574.1|	Ensembl:ENSCAFG00000009913		2	NA
485650	C1	-0.63	-1.24	-1.42	-0.57	-0.07	-0.04	0.1	0.35	1.78	0.97	1077	696	1595	676	836	312	994	672	1166	1108	1106	1074	562	602	805	1024	566	1942	452	884	SATB1	SATB homeobox 1	545539551	XM_005634642	gi|545539551|ref|XM_005634642.1|			23	NA
479875	C1	-0.56	-1.38	-1.6	-0.64	-0.17	0.03	0.1	0.2	1.99	1.11	994	677	1458	560	1314	433	1176	754	918	817	1142	1165	488	522	606	696	253	1008	631	1361	PDPK1	3-phosphoinositide dependent protein kinase-1	545502557	XM_005621681	gi|545502557|ref|XM_005621681.1|			6	NA
477700	C1	-0.17	-0.6	-0.88	-0.24	-0.09	-0.17	0.03	0.02	1.13	0.42	1767	1567	2409	1584	1482	806	1842	1565	1548	1452	1970	1754	990	1008	1638	1658	782	1714	1578	2116	M6PR	mannose-6-phosphate receptor (cation dependent)	545546428	XM_534894	gi|545546428|ref|XM_534894.4|	Ensembl:ENSCAFG00000013806		27	NA
481282	C1	-0.52	-1.35	-1.91	-0.35	-0.03	-0.45	-0.12	0.38	2.91	1.12	1113	775	1570	618	952	253	796	624	1028	1008	1280	937	480	441	486	632	148	1108	503	1091	APOL6	#N/A	545514977	XM_005625919	gi|545514977|ref|XM_005625919.1|			10	NA
482037	C1	-0.61	-1.19	-2.09	-0.45	-0.04	-0.62	-0.06	0.38	2.71	1.1	492	323	949	415	440	103	644	473	657	640	973	634	357	344	506	657	202	1326	454	970	MTSS1	metastasis suppressor 1	545520789	XM_005627928	gi|545520789|ref|XM_005627928.1|			13	NA
488167	C1	-0.8	-1.76	-2.81	-0.78	-0.26	-0.18	0.03	0.27	3.54	1.44	796	458	984	291	1846	263	726	424	632	528	1148	1014	244	249	265	320	36	416	487	1324	PLD1	phospholipase D1, phosphatidylcholine-specific	545554162	XM_005639954	gi|545554162|ref|XM_005639954.1|	Ensembl:ENSCAFG00000015246	PRKCSH	34	NA
100856642	C1	-0.78	-1.38	-2.05	-0.66	-0.12	-0.01	0.04	0.26	2.93	1.24	748	434	975	375	1150	278	826	521	598	549	750	742	341	351	426	510	145	1107	422	993	CRAMP1L	Crm, cramped-like (Drosophila)	545502692	XM_005621729	gi|545502692|ref|XM_005621729.1|	Ensembl:ENSCAFG00000014270		6	NA
489705	C1	-0.74	-1.93	-2.53	-0.49	-0.31	0.03	0.21	0.36	3.41	1.33	713	426	876	230	1130	195	716	508	484	390	756	772	224	258	290	372	56	596	402	1006	MON1B	MON1 secretory trafficking family member B	545499829	XM_546825	gi|545499829|ref|XM_546825.5|	Ensembl:ENSCAFG00000020042		5	NA
489642	C1	-0.88	-2.24	-2.96	-0.8	-0.2	-0.12	0.47	0.43	4.3	1.71	1718	934	2440	516	2823	364	1396	800	1175	1024	1749	1608	354	490	664	894	106	2088	1297	4254	H6PD	hexose-6-phosphate dehydrogenase (glucose 1-dehydrogenase)	545499342	XM_005620493	gi|545499342|ref|XM_005620493.1|	Ensembl:ENSCAFG00000019727		5	NA
100683208	C1	-0.83	-1.99	-2.75	-0.78	-0.21	-0.05	0.3	0.54	4.2	1.47	1906	1074	2224	560	4376	650	1906	1108	1535	1329	1754	1696	546	672	534	776	83	1524	1186	3296	IQSEC1	IQ motif and Sec7 domain 1	545532527	XM_005632102	gi|545532527|ref|XM_005632102.1|	Ensembl:ENSCAFG00000004358		20	NA
608125	C1	-0.16	-0.57	-1.1	-0.32	-0.05	-0.07	0.14	0.09	1.29	0.57	1560	1400	1810	1216	2347	1097	1762	1412	1654	1598	1862	1769	978	1078	1394	1486	634	1554	1349	2003	CRKL	v-crk avian sarcoma virus CT10 oncogene homolog-like	545544899	XM_844856	gi|545544899|ref|XM_844856.3|	Ensembl:ENSCAFG00000015188		26	NA
102151370	C1	-0.6	-1.13	-2.09	-0.74	-0.16	-0.02	0.25	0.39	2.97	1.1	1864	1228	1690	774	2892	680	1988	1188	1096	979	1774	1748	597	708	774	1011	174	1355	1285	2754	LOC102151370	uncharacterized LOC102151370	545506144	XM_005622978	gi|545506144|ref|XM_005622978.1|			7	NA
612059	C1	-0.52	-1.11	-2.01	-0.62	-0.19	-0.06	0.36	0.28	2.61	0.99	852	596	771	358	1267	316	892	580	534	467	854	817	254	325	384	466	100	612	618	1232	LOC612059	SLAM family member 6-like	545505277	XM_005622670	gi|545505277|ref|XM_005622670.1|			7	NA
609597	C1	-0.52	-0.78	-1.43	-0.05	-0.15	0.05	-0.12	0.04	1.45	1.12	1904	1326	1994	1160	2491	924	1800	1734	1798	1618	2519	2611	1098	1011	1203	1238	732	1996	1231	2670	NKTR	natural killer-tumor recognition sequence	545538592	XM_846883	gi|545538592|ref|XM_846883.3|			23	NA
100856719	C1	-0.54	-1.21	-1.39	-0.15	-0.18	0.04	0.15	0.1	1.72	1.53	672	462	862	374	672	256	748	676	604	534	1138	1172	362	400	454	487	226	748	461	1330	SPG11	spastic paraplegia 11 (autosomal recessive)	545549725	XM_003640025	gi|545549725|ref|XM_003640025.2|	Ensembl:ENSCAFG00000013606		30	NA
475584	C1	-0.65	-1.28	-1.71	-0.33	-0.13	0.26	0.06	0.14	2.06	1.21	1768	1126	2250	928	1946	595	1736	1378	1600	1464	1952	2334	758	790	1012	1118	432	1802	1030	2382	WHSC1L1	Wolf-Hirschhorn syndrome candidate 1-like 1	545526183	XM_005629854	gi|545526183|ref|XM_005629854.1|	Ensembl:ENSCAFG00000006057		16	NA
479540	C1	-0.69	-1.32	-1.74	-0.33	-0.28	0.13	0.25	0.31	1.98	1.25	1000	618	1454	584	1052	315	916	729	1097	906	1200	1318	419	498	524	652	252	998	419	994	PDE4B	phosphodiesterase 4B, cAMP-specific	545498549	XM_536678	gi|545498549|ref|XM_536678.4|	Ensembl:ENSCAFG00000018583		5	NA
611426	C1	-0.69	-1.59	-2.15	-0.85	-0.25	0.04	-0.02	0.1	2.66	1.74	997	620	1585	526	1339	302	1222	678	880	740	1290	1324	428	422	606	650	171	1086	530	1769	RBM33	RNA binding motif protein 33	545525808	XM_005629706	gi|545525808|ref|XM_005629706.1|			16	NA
482851	C1	-0.71	-1.73	-2.55	-0.96	-0.19	0.05	0.03	0.57	2.72	1.74	933	571	992	300	1278	218	1195	615	824	723	1366	1416	396	406	340	502	147	966	365	1216	PLEKHA2	pleckstrin homology domain containing, family A (phosphoinositide binding specific) member 2	545526157	XM_005629843	gi|545526157|ref|XM_005629843.1|			16	NA
610549	C1	-0.51	-1.11	-1.46	-0.45	-0.22	-0.05	-0.06	0.19	1.47	1.02	1686	1182	2244	1036	1876	684	1842	1346	1384	1187	1914	1847	984	942	1113	1268	676	1874	1092	2216	FAM120A	family with sequence similarity 120A	545486916	XM_005615987	gi|545486916|ref|XM_005615987.1|	Ensembl:ENSCAFG00000002261		1	NA
609693	C1	-0.21	-0.54	-1.21	-0.28	-0.11	0.06	0.09	0.17	1.1	0.69	1599	1384	1888	1303	1570	679	1701	1405	1624	1500	1819	1898	1103	1177	1296	1461	882	1898	1093	1761	SRSF1	serine/arginine-rich splicing factor 1	545511426	XM_005624715	gi|545511426|ref|XM_005624715.1|		SFRS1	9	NA
480625	C1	-0.53	-1.25	-2.12	-0.43	-0.23	-0.04	0.07	-0.02	2.56	1.22	748	518	1032	435	1094	251	783	581	604	514	956	926	390	410	476	469	125	740	502	1170	KIAA0100	KIAA0100 ortholog	545511901	XM_537745	gi|545511901|ref|XM_537745.4|	Ensembl:ENSCAFG00000018736		9	NA
489286	C1	-0.3	-0.53	-1.14	-0.29	-0.14	0.03	-0.01	0.04	1.28	0.7	3258	2638	3562	2472	4066	1849	3725	3046	2944	2678	3710	3778	2078	2062	2469	2530	1218	2960	2307	3743	FLI1	Fli-1 proto-oncogene, ETS transcription factor	545496822	XM_546404	gi|545496822|ref|XM_546404.4|	Ensembl:ENSCAFG00000032412		5	NA
476151	C1	-0.55	-1.21	-2.11	-0.51	-0.4	-0.06	0.17	0.17	1.48	1.07	554	379	759	328	1176	272	564	395	472	358	708	676	224	252	308	346	168	468	328	688	FMNL2	formin-like 2	545532276	XM_005631995	gi|545532276|ref|XM_005631995.1|	Ensembl:ENSCAFG00000005811		19	NA
478312	C1	-0.55	-1.32	-1.84	-0.36	-0.2	-0.06	0.19	0.03	1.46	0.87	936	640	1215	486	1176	329	1086	844	932	813	1194	1146	544	620	567	578	342	940	603	1098	MYO5A	myosin VA (heavy chain 12, myoxin)	545550659	XM_005638688	gi|545550659|ref|XM_005638688.1|			30	NA
488247	C1	-0.61	-1.21	-1.87	-0.49	-0.28	-0.01	0.05	0.18	1.63	0.92	9476	6218	11683	5036	16912	4638	11158	7923	9259	7602	12782	12649	4430	4596	5255	5962	3469	10738	6626	12574	FAM65B	family with sequence similarity 65, member B	545554550	XM_005640086	gi|545554550|ref|XM_005640086.1|	Ensembl:ENSCAFG00000010457		35	NA
479414	C1	-0.88	-2.68	-3.42	-1.04	-0.2	-0.29	0.31	0.49	3.04	2.01	1082	589	1914	300	1517	142	1022	496	923	806	1679	1370	312	387	270	381	133	1095	432	1744	DDX6	DEAD (Asp-Glu-Ala-Asp) box helicase 6	545497185	XM_005619696	gi|545497185|ref|XM_005619696.1|	Ensembl:ENSCAFG00000012442		5	NA
478299	C1	-0.42	-1.21	-1.61	-0.38	-0.05	-0.21	0.24	0.11	1.12	0.9	1205	902	1662	717	1352	444	1304	1000	1063	1028	1599	1386	570	676	795	860	545	1180	772	1440	USP8	ubiquitin specific peptidase 8	545549860	XM_535474	gi|545549860|ref|XM_535474.4|	Ensembl:ENSCAFG00000015145		30	NA
475482	C1	-0.62	-1.99	-2.28	-0.77	-0.19	-0.13	0.2	0.29	1.78	1.38	722	468	1284	323	937	192	832	488	650	572	964	878	282	324	308	376	188	646	373	971	FNIP2	folliculin interacting protein 2	545524946	XM_005629383	gi|545524946|ref|XM_005629383.1|	Ensembl:ENSCAFG00000008700		15	NA
609521	C1	-1.22	-3.14	-3.88	-0.92	-0.33	0.01	0.45	0.57	2.83	2.2	560	240	1138	129	928	64	551	291	513	408	774	776	128	174	150	224	74	532	208	953	RAPGEF6	Rap guanine nucleotide exchange factor (GEF) 6	545516679	XM_846793	gi|545516679|ref|XM_846793.3|	Ensembl:ENSCAFG00000024183		11	NA
611649	C1	-0.46	-1.21	-1.8	-0.44	-0.17	-0.1	-0.02	0.07	1.42	1.16	1307	952	1980	853	1548	445	1204	890	1018	904	1506	1403	610	600	728	764	456	1220	580	1292	CYLD	cylindromatosis (turban tumor syndrome)	545491196	XM_005617568	gi|545491196|ref|XM_005617568.1|			2	NA
476548	C1	-0.73	-1.74	-2.24	-0.69	-0.22	-0.03	0.05	0.13	1.95	1.5	695	418	1166	350	766	162	885	548	608	522	982	966	362	376	394	432	212	822	303	856	ITPR1	inositol 1,4,5-trisphosphate receptor, type 1	545532875	XM_003639715	gi|545532875|ref|XM_003639715.2|	Ensembl:ENSCAFG00000023463		20	NA
477903	C1	-0.48	-1.2	-1.54	-0.52	-0.08	-0.02	-0.05	0.19	1.31	1.13	1072	768	1520	662	1365	470	1203	842	1060	1001	1342	1326	598	576	725	824	407	1010	629	1374	ARFGEF1	#N/A	545548794	XM_854229	gi|545548794|ref|XM_854229.3|	Ensembl:ENSCAFG00000007516		29	NA
474678	C1	-0.79	-1.61	-2.08	-0.64	-0.3	0	0.04	0.08	1.41	1.45	894	518	1534	503	1345	318	991	634	816	661	1234	1232	475	486	532	561	319	848	474	1292	AFF4	#N/A	545516771	XM_845216	gi|545516771|ref|XM_845216.3|			11	NA
487547	C1	-0.66	-1.89	-2.52	-0.75	-0.37	-0.19	0.05	0.35	1.8	1.71	1065	673	2139	576	1970	343	1198	714	1119	863	1828	1604	454	472	516	658	254	886	526	1724	SECISBP2L	SECIS binding protein 2-like	545549829	XM_544672	gi|545549829|ref|XM_544672.4|			30	NA
474892	C1	-0.34	-0.8	-1.01	-0.32	-0.18	-0.36	0.08	-0.17	0.93	0.53	726	576	1196	688	1089	542	821	657	650	574	1042	810	655	694	754	668	468	892	636	916	C12H6orf89	#N/A	545518911	XM_532127	gi|545518911|ref|XM_532127.4|			12	NA
490807	C1	-0.26	-0.76	-1.03	-0.16	-0.16	-0.3	-0.07	-0.01	0.99	0.8	1518	1270	2305	1362	1616	794	1653	1484	1572	1406	2440	1983	1122	1066	1284	1275	755	1502	1178	2052	TMED8	transmembrane emp24 protein transport domain containing 8	545508202	XM_005623705	gi|545508202|ref|XM_005623705.1|			8	NA
484171	C1	-0.55	-1.17	-2.16	-0.66	-0.23	-0.6	0.17	0.09	1.68	1.41	1142	779	1860	828	1249	279	1267	800	1113	950	2232	1469	543	613	826	878	294	942	745	1982	TMEM2	transmembrane protein 2	545486574	XM_005615861	gi|545486574|ref|XM_005615861.1|	Ensembl:ENSCAFG00000001825		1	NA
476059	C1	-0.39	-1.43	-1.48	0.83	0.16	0.47	0.12	0.27	2.27	1.3	29836	22706	59208	21998	44003	15774	31691	56254	24532	27408	59012	81858	15902	17244	22994	27807	7418	35897	20834	51408	AHNAK	#N/A	545531226	XM_005631625	gi|545531226|ref|XM_005631625.1|	Ensembl:ENSCAFG00000032525		18	NA
475174	C1	-0.35	-1.08	-1.09	0.25	-0.11	0.4	0.1	0.1	1.77	0.62	1022	802	1444	684	1278	598	991	1182	963	892	1196	1581	624	668	710	763	344	1170	815	1251	ANKRD17	#N/A	545521770	XM_005628281	gi|545521770|ref|XM_005628281.1|	Ensembl:ENSCAFG00000002998		13	NA
403408	C1	-0.41	-1.08	-1.08	0.39	-0.13	0.26	0.05	0.23	1.63	0.69	789	594	1212	573	1380	651	717	940	724	662	1072	1282	406	421	587	686	203	626	702	1130	PSEN1	presenilin 1	545506672	XM_005623169	gi|545506672|ref|XM_005623169.1|	Ensembl:ENSCAFG00000016815	PS-1	8	NA
489928	C1	-0.26	-0.97	-1.43	0.22	-0.25	0.7	0.1	0.09	1.84	0.68	10558	8797	13722	7000	15973	5918	10514	12208	10070	8482	10584	17250	4044	4330	6776	7237	2067	7380	8564	13718	ITGAM	integrin, alpha M (complement component 3 receptor 3 subunit)	545501373	XM_843434	gi|545501373|ref|XM_843434.3|	Ensembl:ENSCAFG00000016881		6	NA
478239	C1	-0.27	-0.71	-1.23	0.11	-0.07	0.29	0.16	-0.03	1.12	0.51	1788	1480	2184	1334	2408	1026	1797	1939	1779	1688	1972	2411	976	1094	1336	1307	748	1622	1419	2019	SLC12A6	solute carrier family 12 (potassium/chloride transporter), member 6	545549249	XM_005638184	gi|545549249|ref|XM_005638184.1|			30	NA
475684	C1	-0.33	-0.88	-1.23	0.13	-0.17	0.24	0.13	-0.04	1.55	0.74	756	602	1122	609	1053	448	821	900	798	710	1115	1320	461	506	620	604	270	786	600	1006	NCOA1	nuclear receptor coactivator 1	545527188	XM_005630202	gi|545527188|ref|XM_005630202.1|	Ensembl:ENSCAFG00000004075	SRC1	17	NA
476301	C1	-0.34	-0.84	-1.24	0.2	-0.26	0.18	0.04	-0.01	1.24	0.68	2550	2008	3386	1894	4696	1990	2331	2675	2882	2410	3270	3716	1506	1548	1746	1728	924	2183	2264	3616	ZCCHC6	zinc finger, CCHC domain containing 6	545486392	XM_005615794	gi|545486392|ref|XM_005615794.1|	Ensembl:ENSCAFG00000001331		1	NA
487841	C1	-0.71	-1.81	-1.9	0.24	-0.27	0.86	-0.12	0.07	2.59	1.48	730	447	1097	312	1500	401	556	659	758	628	719	1304	254	234	438	460	84	506	499	1392	WDFY3	WD repeat and FYVE domain containing 3	545551871	XM_005639141	gi|545551871|ref|XM_005639141.1|	Ensembl:ENSCAFG00000009247		32	NA
490310	C1	-0.31	-0.74	-0.92	0.22	0	0.31	-0.09	0.06	1.07	0.81	1380	1112	2340	1405	1536	812	1578	1832	2180	2174	2108	2605	1024	960	1494	1562	692	1456	1178	2072	RNASEL	ribonuclease L (2',5'-oligoisoadenylate synthetase-dependent)	147904051	NM_001097549	gi|147904051|ref|NM_001097549.1|	Ensembl:ENSCAFG00000013121		7	NA
478322	C1	-0.25	-0.76	-1.04	0.28	0.02	0.33	-0.05	0.1	1.07	0.59	1164	982	1124	666	1156	564	1079	1306	1238	1259	1148	1447	672	647	789	846	559	1171	702	1060	SLTM	SAFB-like, transcription modulator	545550041	XM_535497	gi|545550041|ref|XM_535497.4|	Ensembl:ENSCAFG00000016586		30	NA
479342	C1	-0.27	-1.21	-1.57	0.26	-0.07	0.45	0.05	0.17	1.76	0.83	1168	969	1574	678	954	320	1136	1365	1200	1144	1304	1784	658	680	726	818	406	1372	772	1374	NNT	nicotinamide nucleotide transhydrogenase	545496227	XM_536481	gi|545496227|ref|XM_536481.4|	Ensembl:ENSCAFG00000018546		4	NA
475021	C1	-0.29	-0.6	-1.06	0.18	0.03	0.37	-0.02	0.1	0.87	0.59	1815	1484	1810	1198	1425	682	1782	2016	1935	1976	1885	2440	960	946	1492	1600	956	1741	1299	1956	ZBTB24	zinc finger and BTB domain containing 24	545520121	XM_532257	gi|545520121|ref|XM_532257.4|	Ensembl:ENSCAFG00000003828		12	NA
479558	C1	-0.34	-0.75	-1.2	0.12	-0.07	0.53	-0.09	-0.07	1.28	0.8	2199	1734	2892	1716	2654	1156	2582	2814	2616	2484	2549	3673	1537	1444	1879	1791	865	2106	1622	2822	USP24	ubiquitin specific peptidase 24	545498930	XM_005620337	gi|545498930|ref|XM_005620337.1|	Ensembl:ENSCAFG00000018977		5	NA
480676	C1	-0.56	-0.99	-1.56	0.07	-0.13	0.73	0.06	0.16	1.79	1.02	2769	1876	4252	2140	3404	1150	2485	2615	2057	1879	2166	3586	983	1025	1735	1934	699	2418	2129	4326	NOTCH1	notch 1	545513540	XM_005625433	gi|545513540|ref|XM_005625433.1|	Ensembl:ENSCAFG00000019633		9	NA
100688321	C1	-0.22	-0.64	-0.92	-0.13	0.06	0.62	-0.09	0.23	1.22	0.45	704	604	734	471	416	220	694	634	530	554	601	926	478	452	492	574	460	1076	546	748	LOC100688321	tumor necrosis factor receptor superfamily member 10B-like	545530432	XM_005631356	gi|545530432|ref|XM_005631356.1|			18	NA
477575	C1	-0.26	-0.68	-1.19	0.03	-0.07	0.19	-0.11	0.03	1.3	0.4	2164	1806	2387	1490	3094	1352	2412	2462	2109	2007	2658	3036	1596	1478	1485	1512	788	1933	1600	2112	MAPK1	mitogen-activated protein kinase 1	160837809	NM_001110800	gi|160837809|ref|NM_001110800.1|	Ensembl:ENSCAFG00000015421	ERK2	26	NA
489744	C1	-0.24	-0.7	-0.88	-0.09	0.06	0.18	-0.05	0.2	1.08	0.46	798	677	838	517	663	359	766	718	925	962	760	862	624	600	648	743	732	1547	520	714	SLC7A6	solute carrier family 7 (amino acid transporter light chain, y+L system), member 6	545500160	XM_005620792	gi|545500160|ref|XM_005620792.1|			5	NA
477039	C1	-0.22	-0.75	-1.17	0.05	-0.01	0.28	0.04	0.2	1.63	0.56	4362	3742	4964	2948	5526	2456	4240	4396	4662	4630	4412	5364	2584	2650	3238	3730	1494	4638	2823	4158	TGFBR2	transforming growth factor, beta receptor II (70/80kDa)	545538672	XM_005634331	gi|545538672|ref|XM_005634331.1|	Ensembl:ENSCAFG00000005449		23	NA
475772	C1	-0.59	-2.09	-2.68	-0.52	-0.35	0.16	0.4	0.16	3.11	1.62	1334	888	2736	642	2307	360	1684	1172	948	744	1902	2120	510	672	585	654	163	1404	766	2356	LOC475772	trans-Golgi network integral membrane protein 2-like	545528009	XM_005630495	gi|545528009|ref|XM_005630495.1|		TGOLN2	17	NA
609830	C1	-0.58	-2.3	-2.92	-0.29	-0.3	0.14	0.49	0.45	3.32	1.68	885	594	1664	339	2201	290	951	779	989	802	1340	1479	332	466	348	476	80	803	508	1627	LOC609830	interferon alpha/beta receptor 1-like	545551123	XM_847173	gi|545551123|ref|XM_847173.3|	Ensembl:ENSCAFG00000009086	IFNAR1	31	NA
100856529	C1	-0.58	-2.3	-2.92	-0.29	-0.3	0.14	0.49	0.45	3.32	1.68	885	594	1664	339	2201	290	951	779	989	802	1340	1479	332	466	348	476	80	803	508	1627	LOC100856529	interferon alpha/beta receptor 1-like	545551057	XM_003640073	gi|545551057|ref|XM_003640073.2|			31	NA
475895	C1	-0.66	-1.82	-2.11	-0.14	-0.05	0.08	0.27	0.22	2.66	1.18	2168	1368	3002	851	3266	756	2146	1949	1888	1822	3271	3455	802	968	982	1143	328	2076	1272	2886	KMT2E	lysine (K)-specific methyltransferase 2E	545529413	XM_533102	gi|545529413|ref|XM_533102.4|	Ensembl:ENSCAFG00000004125	MLL5	18	NA
477008	C1	-0.34	-1.16	-1.31	-0.1	-0.07	0.01	-0.05	0.15	1.67	0.84	1082	857	1737	777	1743	706	988	922	962	914	1337	1342	656	634	835	927	338	1077	897	1602	ZNF445	zinc finger protein 445	545538261	XM_005634181	gi|545538261|ref|XM_005634181.1|	Ensembl:ENSCAFG00000014487		23	NA
480045	C1	-0.44	-1.58	-1.65	0.05	-0.08	0.29	0.24	0.22	2.16	0.82	1114	820	1992	666	1516	482	1142	1184	994	943	1514	1852	720	852	683	796	298	1336	744	1312	TPR	translocated promoter region, nuclear basket protein	545506101	XM_537167	gi|545506101|ref|XM_537167.4|	Ensembl:ENSCAFG00000013717		7	NA
475581	C1	-0.4	-0.99	-1.31	0.03	-0.11	0.37	0.16	0.16	1.43	0.84	2112	1604	3144	1578	2245	906	2068	2113	1962	1824	2292	2956	1128	1260	1554	1735	826	2224	1555	2775	TACC1	transforming, acidic coiled-coil containing protein 1	545526162	XM_843572	gi|545526162|ref|XM_843572.3|	Ensembl:ENSCAFG00000005876		16	NA
477461	C1	-0.69	-1.55	-2.16	-0.05	-0.11	0.32	0.24	0.4	2.08	1.22	1092	680	1203	410	1614	361	937	904	1087	1008	1046	1306	396	466	427	565	229	966	584	1360	CLIP1	CAP-GLY domain containing linker protein 1	545543674	XM_854467	gi|545543674|ref|XM_854467.3|	Ensembl:ENSCAFG00000007898		26	NA
480472	C1	-0.46	-0.63	-1.29	-0.32	-0.1	0.2	-0.12	-0.01	1.36	0.54	10001	7292	10388	6700	12125	4968	10176	8176	8992	8402	10286	11801	6515	6004	7146	7089	3948	10163	7516	10962	DDX5	DEAD (Asp-Glu-Ala-Asp) box helicase 5	545509961	XM_005624264	gi|545509961|ref|XM_005624264.1|	Ensembl:ENSCAFG00000011713		9	NA
403997	C1	-0.47	-0.89	-1.83	-0.24	-0.33	0.61	0.08	0.13	1.94	0.86	3242	2338	4258	2304	5289	1490	3754	3186	3296	2620	3284	5010	1667	1758	2284	2491	643	2460	2484	4517	SLC2A3	solute carrier family 2 (facilitated glucose transporter), member 3	50979139	NM_001003308	gi|50979139|ref|NM_001003308.1|	Ensembl:ENSCAFG00000013918	GLUT3	27	NA
609474	C1	-0.48	-0.94	-1.77	-0.26	-0.31	0.46	-0.1	0	1.73	0.91	1788	1280	1806	940	3080	900	1613	1346	1814	1468	1672	2294	836	784	1048	1047	372	1234	1177	2216	SH2D1B	SH2 domain containing 1B	545556823	XM_005640858	gi|545556823|ref|XM_005640858.1|			38	NA
480428	C1	-0.39	-0.61	-1.06	-0.18	-0.18	0.36	0.03	0	1.13	0.58	1048	798	1292	846	1166	558	1089	959	940	830	1075	1383	636	650	904	904	494	1084	812	1212	ATG2B	#N/A	545508429	XM_005623777	gi|545508429|ref|XM_005623777.1|	Ensembl:ENSCAFG00000017729		8	NA
611094	C1	-0.1	-0.96	-1.12	-0.07	-0.24	0.2	-0.22	0.05	1.34	0.69	2418	2262	3802	1952	3797	1748	2232	2121	2393	2026	3066	3521	1532	1310	2150	2226	936	2370	2268	3664	MLL3	myeloid/lymphoid or mixed-lineage leukemia 3	545525777	XM_005629699	gi|545525777|ref|XM_005629699.1|	Ensembl:ENSCAFG00000004955		16	NA
484790	C1	-0.6	-2.01	-2.26	-0.16	-0.47	0.74	-0.13	0.2	2.59	1.07	1984	1314	3564	882	2373	496	2168	1946	1586	1146	1844	3080	609	558	944	1086	252	1524	1586	3321	CCR2	chemokine (C-C motif) receptor 2	545533956	XM_005632629	gi|545533956|ref|XM_005632629.1|			20	NA
484188	C1	-0.16	-1.05	-1.33	0.01	-0.2	0.37	0.01	0.12	1.58	0.73	687	616	1264	612	828	329	852	857	805	700	830	1070	430	434	688	746	304	910	488	807	LOC484188	endoplasmic reticulum metallopeptidase 1-like	545489185	XM_005616822	gi|545489185|ref|XM_005616822.1|		ERMP1	1	NA
483148	C1	-0.52	-1.27	-1.76	-0.04	-0.31	0.58	-0.06	0	2.1	1.09	13594	9470	19900	8248	21730	6408	14808	14436	12958	10458	15846	23626	6374	6128	8709	8680	2474	10626	8405	17907	NOTCH2	notch 2	545528581	XM_005630688	gi|545528581|ref|XM_005630688.1|	Ensembl:ENSCAFG00000010476		17	NA
477608	C1	-0.47	-0.91	-1.51	-0.15	-0.2	0.29	-0.03	-0.07	1.4	0.85	1190	860	1465	781	1441	506	1237	1112	1019	885	1336	1634	650	636	846	808	419	1110	743	1338	DIP2B	DIP2 disco-interacting protein 2 homolog B (Drosophila)	545545507	XM_005636837	gi|545545507|ref|XM_005636837.1|	Ensembl:ENSCAFG00000008039		27	NA
478046	C1	-0.45	-1.22	-1.91	-0.08	-0.19	0.07	0.05	0.1	1.69	0.96	1696	1238	2520	1080	2405	641	1646	1556	1792	1570	2310	2422	807	836	912	976	417	1348	1152	2249	ARHGAP26	#N/A	545490491	XM_003433773	gi|545490491|ref|XM_003433773.3|	Ensembl:ENSCAFG00000006266		2	NA
483929	C1	-0.77	-1.42	-2.14	-0.28	-0.2	0.24	-0.03	0.14	2.01	1.36	950	558	1258	470	1918	434	964	796	992	861	1272	1502	400	391	568	626	225	908	723	1854	ZNF236	zinc finger protein 236	545485010	XM_005615299	gi|545485010|ref|XM_005615299.1|			1	NA
610895	C1	-1.09	-2.73	-3.53	-0.49	-0.47	0.23	0.27	0.25	3.4	2.24	1368	643	2910	438	2300	199	1106	788	1450	1044	1788	2090	308	372	370	442	98	1028	561	2650	PAG1	phosphoprotein associated with glycosphingolipid microdomains 1	545548947	XM_005638073	gi|545548947|ref|XM_005638073.1|			29	NA
480806	C1	-0.55	-1.1	-1.69	-0.09	-0.04	0.05	-0.43	0.12	1.71	0.87	1284	876	1282	600	1344	418	1093	1024	1036	1006	1338	1386	836	620	584	632	340	1112	728	1332	SUN1	Sad1 and UNC84 domain containing 1	545501294	XM_005621206	gi|545501294|ref|XM_005621206.1|	Ensembl:ENSCAFG00000011273	UNC84A	6	NA
476317	C1	-0.23	-0.65	-1.13	-0.06	-0.18	0.04	-0.13	0.17	0.95	0.59	1282	1090	1457	928	1529	699	1180	1132	1424	1260	1446	1484	802	732	980	1101	750	1454	831	1253	TLE4	transducin-like enhancer of split 4 (E(sp1) homolog, Drosophila)	545489171	XM_533519	gi|545489171|ref|XM_533519.4|	Ensembl:ENSCAFG00000001534		1	NA
485927	C1	-0.28	-0.79	-1.2	-0.22	-0.2	0.03	-0.09	0.18	1.14	0.55	1186	974	1396	810	1344	584	1256	1080	1299	1127	1334	1366	820	772	871	989	660	1458	852	1243	ADNP	#N/A	545541069	XM_848191	gi|545541069|ref|XM_848191.3|	Ensembl:ENSCAFG00000011576		24	NA
487566	C1	-0.31	-1.17	-1.48	0.08	-0.01	0.27	0.28	0.09	0.72	0.8	2462	1989	3334	1486	4106	1471	2472	2606	2362	2342	3012	3620	1236	1499	1502	1596	1097	1811	2001	3476	CCPG1	cell cycle progression 1	545549948	XM_544691	gi|545549948|ref|XM_544691.4|	Ensembl:ENSCAFG00000015925		30	NA
481824	C1	-0.24	-1.09	-1.42	0.1	-0.27	0.31	0.09	0.04	0.54	0.69	950	804	1182	558	1160	434	956	1025	995	826	1022	1270	514	548	523	538	460	669	678	1094	ENPP5	ectonucleotide pyrophosphatase/phosphodiesterase 5 (putative)	545519311	XM_538945	gi|545519311|ref|XM_538945.4|			12	NA
487764	C1	-0.53	-1.58	-2.09	0.24	-0.14	0.61	0.02	0.23	0.98	1.68	1156	800	1816	606	1752	412	883	1043	1084	986	1186	1811	456	462	553	650	470	928	518	1661	BRWD1	#N/A	545551263	XM_005638913	gi|545551263|ref|XM_005638913.1|	Ensembl:ENSCAFG00000010037		31	NA
489226	C1	-0.55	-1.9	-1.85	-0.02	0.01	0.5	0.2	0.17	0.9	1.31	1201	820	2260	606	1656	458	1268	1250	1290	1298	1458	2059	583	668	687	775	658	1231	702	1742	NIPBL	Nipped-B homolog (Drosophila)	545496353	XM_546344	gi|545496353|ref|XM_546344.5|	Ensembl:ENSCAFG00000018695		4	NA
482018	C1	-0.54	-1.73	-1.57	0.16	0.02	0.18	0.17	0.14	0.78	1.41	542	372	1046	316	600	202	446	497	454	461	702	798	228	256	312	344	268	458	289	768	TRPS1	trichorhinophalangeal syndrome I	545520639	XM_539139	gi|545520639|ref|XM_539139.5|			13	NA
474659	C1	-0.37	-0.81	-1.5	0.33	0.09	0.11	0.14	0.14	0.64	0.79	1308	1012	1486	848	1894	672	1260	1580	1482	1580	1905	2050	845	930	914	1010	756	1176	830	1438	CEP120	centrosomal protein 120kDa	545516537	XM_005626446	gi|545516537|ref|XM_005626446.1|		CCDC100	11	NA
612974	C1	-0.24	-0.83	-1.09	0.11	0.01	0.06	-0.04	0.06	0.58	0.64	1136	962	1652	931	1227	574	1260	1360	1220	1232	1426	1484	788	765	1112	1160	900	1349	1046	1630	SMEK1	SMEK homolog 1, suppressor of mek1 (Dictyostelium)	545508335	XM_005623747	gi|545508335|ref|XM_005623747.1|	Ensembl:ENSCAFG00000017570		8	NA
476966	C1	-0.22	-0.92	-1.48	0.05	0.04	0.01	0.04	0.17	0.66	0.88	1076	927	1826	962	1056	378	1227	1270	1166	1202	1572	1587	755	778	818	917	652	1029	749	1380	DNAJC3	DnaJ (Hsp40) homolog, subfamily C, member 3	545537815	XM_005634019	gi|545537815|ref|XM_005634019.1|	Ensembl:ENSCAFG00000005480		22	NA
474594	C1	-0.3	-0.74	-1.12	0.2	-0.03	0.16	0.04	0.14	0.87	0.69	1030	839	1208	724	1273	586	900	1037	1098	1072	1146	1282	674	694	723	796	470	859	787	1273	PSME4	proteasome (prosome, macropain) activator subunit 4	545515590	XM_005626107	gi|545515590|ref|XM_005626107.1|	Ensembl:ENSCAFG00000002729		10	NA
488717	C1	-0.42	-1.17	-2.08	0.16	-0.1	0.17	0.23	0.21	1.65	1.24	544	408	756	337	1095	259	572	642	788	735	995	1116	288	338	296	342	128	403	424	1002	MCTP2	multiple C2 domains, transmembrane 2	545493342	XM_545835	gi|545493342|ref|XM_545835.3|	Ensembl:ENSCAFG00000010940		3	NA
482021	C1	-0.28	-0.92	-1.49	0.03	-0.05	-0.06	0.08	0.24	1.04	0.85	2076	1705	2869	1512	2472	880	2242	2290	2082	2016	3055	2938	1378	1456	1360	1608	1091	2244	1388	2500	RAD21	RAD21 homolog (S. pombe)	545520643	XM_539142	gi|545520643|ref|XM_539142.4|	Ensembl:ENSCAFG00000000822		13	NA
100855511	C1	-0.1	-0.7	-1.16	0.09	0.02	0.04	0.17	0.2	0.65	0.61	8020	7498	9841	6066	7988	3581	8391	8916	8616	8742	9507	9798	4992	5622	5390	6208	5661	8864	5602	8552	EIF4G2	eukaryotic translation initiation factor 4 gamma, 2	545537231	XM_005633808	gi|545537231|ref|XM_005633808.1|	Ensembl:ENSCAFG00000007666		21	NA
475864	C1	-0.23	-0.86	-1.37	0.07	-0.05	0.03	0.13	0.23	0.65	0.44	1812	1548	2316	1275	2372	917	1899	1994	1982	1917	2626	2679	1172	1286	1279	1496	1207	1897	1488	2014	YWHAZ	tyrosine 3-monooxygenase/tryptophan 5-monooxygenase activation protein, zeta polypeptide	545520483	XM_843951	gi|545520483|ref|XM_843951.4|	Ensembl:ENSCAFG00000000580		13	NA
475264	C1	-0.05	-0.98	-1.37	0.17	0.06	-0.09	0.25	0.16	0.75	0.54	1710	1654	2092	1062	1888	730	1496	1685	1822	1893	2194	2060	1288	1534	968	1086	900	1515	1155	1682	TAX1BP1	Tax1 (human T-cell leukemia virus type I) binding protein 1	545522836	XM_859678	gi|545522836|ref|XM_859678.3|	Ensembl:ENSCAFG00000002995		14	NA
481418	C1	-0.2	-1.02	-1.54	-0.15	-0.26	-0.15	0.08	-0.09	1.05	0.81	775	676	1534	756	1086	372	892	803	838	700	1048	948	451	476	726	682	380	790	618	1083	LOC481418	prenylcysteine oxidase-like	545515891	XM_538538	gi|545515891|ref|XM_538538.4|		PCYOX1	10	NA
608653	C1	-0.37	-1.13	-1.64	0	-0.28	-0.29	0.17	0.13	1.02	1.02	899	696	1276	582	1013	326	910	910	1136	936	1580	1296	472	533	646	707	368	750	596	1212	PIK3AP1	phosphoinositide-3-kinase adaptor protein 1	545547525	XM_845744	gi|545547525|ref|XM_845744.2|	Ensembl:ENSCAFG00000008880		28	NA
480533	C1	-0.33	-1.11	-1.34	-0.01	-0.2	-0.01	0.3	0.11	1.18	0.77	895	712	1386	640	1104	436	956	948	852	741	1220	1212	516	634	681	736	450	1018	674	1149	MED1	mediator complex subunit 1	545510922	XM_858916	gi|545510922|ref|XM_858916.3|	Ensembl:ENSCAFG00000016441	PPARBP	9	NA
100174780	C1	-0.47	-2.08	-2.04	0.13	-0.29	-0.08	0.28	0.41	1.54	1.05	712	516	1837	434	922	224	537	588	768	628	1054	996	272	330	420	558	162	468	465	964	TNFSF10	tumor necrosis factor (ligand) superfamily, member 10	195546933	NM_001130836	gi|195546933|ref|NM_001130836.1|	Ensembl:ENSCAFG00000015383	TRAIL	34	NA
485528	C1	-0.32	-1.17	-1.27	0.04	-0.01	-0.03	0.2	0.23	1.03	0.7	640	512	1022	454	716	298	679	700	572	566	801	787	394	452	462	542	350	712	425	690	IPO5	importin 5	545537843	XM_005634030	gi|545537843|ref|XM_005634030.1|	Ensembl:ENSCAFG00000005561	RANBP5	22	NA
403908	C1	-0.19	-1.18	-1.41	0.02	-0.06	0.07	0.15	0.16	1.05	0.71	2582	2257	4328	1909	2395	904	2738	2776	2597	2492	3518	3690	1395	1544	2042	2284	1103	2281	1885	3087	CANX	#N/A	50979013	NM_001003232	gi|50979013|ref|NM_001003232.1|	Ensembl:ENSCAFG00000000348	PP90	11	NA
478414	C1	-0.36	-1.25	-1.32	-0.21	0.21	-0.26	-0.12	0.23	1.08	1.09	725	566	1084	456	872	350	804	695	745	860	1052	882	528	486	500	584	436	920	404	862	TTC3	tetratricopeptide repeat domain 3	545551229	XM_005638905	gi|545551229|ref|XM_005638905.1|	Ensembl:ENSCAFG00000009771		31	NA
479230	C1	-0.55	-2.02	-1.79	-0.27	0.13	-0.21	0.28	0.13	1.82	1.45	630	432	1086	268	656	190	648	536	624	680	798	691	308	374	333	365	200	706	334	916	CCAR1	#N/A	545495072	XM_005618954	gi|545495072|ref|XM_005618954.1|	Ensembl:ENSCAFG00000013761		4	NA
480284	C1	-0.26	-1.85	-1.63	-0.17	0.11	-0.18	0.19	0.29	1.28	1.24	1043	872	1792	498	1392	449	1063	946	1242	1338	1608	1416	774	882	571	700	479	1162	602	1416	HECTD1	HECT domain containing E3 ubiquitin protein ligase 1	545507038	XM_845208	gi|545507038|ref|XM_845208.3|	Ensembl:ENSCAFG00000012911		8	NA
478192	C1	-0.29	-0.8	-1.08	-0.03	-0.03	-0.27	0.1	0.02	0.8	0.54	1132	926	1627	932	1032	488	1173	1148	1138	1114	1510	1254	840	900	958	972	784	1364	828	1203	HNRNPR	heterogeneous nuclear ribonucleoprotein R	545491907	XM_005617818	gi|545491907|ref|XM_005617818.1|		HNRPR	2	NA
476866	C1	-0.3	-1.09	-1.38	-0.06	0.05	-0.27	0.21	0.32	1.01	0.76	846	688	1111	524	758	290	837	804	746	776	1003	831	486	562	504	630	440	887	558	942	COPB1	coatomer protein complex, subunit beta 1	545536880	XM_534069	gi|545536880|ref|XM_534069.5|	Ensembl:ENSCAFG00000008420		21	NA
606863	C1	-0.48	-1.96	-2	-0.04	-0.05	-0.44	0.17	0.42	2.44	1.41	882	634	2618	671	873	218	738	716	1278	1230	1542	1138	384	432	710	949	142	772	374	992	LOC606863	immunity-related GTPase family M protein-like	545516095	XM_005626277	gi|545516095|ref|XM_005626277.1|		IFGGD1|IRGM|IRGM4	11	NA
474861	C1	-0.7	-2.26	-2.59	-0.59	-0.24	-0.5	0.11	0.49	2.53	1.5	4178	2576	8240	1720	5422	904	3386	2242	3326	2823	5743	4062	1316	1420	2048	2876	796	4608	2248	6362	DLA-DQA1	major histocompatibility complex, class II, DQ alpha 1	58801556	NM_001011726	gi|58801556|ref|NM_001011726.1|	Ensembl:ENSCAFG00000000812	DLA-DQA|dqa 7	12	NA
489159	C1	-0.48	-1.62	-1.76	-0.42	-0.01	-0.35	0.2	0.41	1.93	1.12	1991	1426	3046	990	1779	526	1954	1460	1944	1932	2416	1898	1164	1336	992	1314	890	3404	718	1557	ITK	IL2-inducible T-cell kinase	545495958	XM_546277	gi|545495958|ref|XM_546277.4|	Ensembl:ENSCAFG00000017565		4	NA
608957	C1	-0.46	-1.06	-0.94	-0.15	-0.21	0.12	0.52	0.16	0.85	0.72	884	645	1242	596	828	431	878	790	816	704	960	1040	454	652	648	722	582	1050	627	1032	DIXDC1	DIX domain containing 1	545497412	XM_856985	gi|545497412|ref|XM_856985.3|			5	NA
478430	C1	-0.51	-2	-1.57	0.12	0.11	0.1	0.28	0.38	1.15	1.21	628	442	1069	268	596	200	598	652	557	602	776	832	307	372	259	336	278	614	386	894	USO1	USO1 vesicle transport factor	545551651	XM_535607	gi|545551651|ref|XM_535607.4|	Ensembl:ENSCAFG00000008449		32	NA
481864	C1	-0.59	-1.53	-1.58	0.24	0.04	0.22	0.24	0.3	1.23	1.09	1460	968	2167	750	2007	672	1349	1592	1580	1630	1945	2270	794	937	750	923	566	1330	946	2016	PHF3	PHD finger protein 3	545519587	XM_538985	gi|545519587|ref|XM_538985.4|	Ensembl:ENSCAFG00000002493		12	NA
477633	C1	-0.53	-1.72	-1.85	0.11	-0.01	0.11	0.31	0.35	1.09	1.02	642	444	1016	308	734	204	573	620	614	608	775	836	378	468	336	428	349	746	357	722	SLC38A1	solute carrier family 38, member 1	545545787	XM_534827	gi|545545787|ref|XM_534827.4|	Ensembl:ENSCAFG00000009286		27	NA
610855	C1	-0.28	-1.14	-1.19	-0.18	-0.07	0.1	0.17	0.12	0.7	0.58	1732	1426	2564	1166	1900	833	1966	1739	1984	1893	2098	2249	1018	1146	1174	1276	1402	2275	1142	1702	PITPNC1	phosphatidylinositol transfer protein, cytoplasmic 1	545510110	XM_005624306	gi|545510110|ref|XM_005624306.1|			9	NA
475763	C1	-0.65	-1.77	-1.95	-0.3	-0.2	0.23	0.19	0.27	1.48	1.23	822	522	1150	338	1116	288	874	710	770	670	956	1118	350	400	406	490	313	874	468	1099	KDM3A	lysine (K)-specific demethylase 3A	545527936	XM_532973	gi|545527936|ref|XM_532973.4|	Ensembl:ENSCAFG00000007522	JMJD1A	17	NA
483048	C1	-0.81	-2.02	-2.22	-0.28	-0.2	0.25	0.35	0.21	1.48	1.39	782	445	1118	276	990	212	682	562	687	598	840	995	289	369	358	414	253	704	354	930	EML4	echinoderm microtubule associated protein like 4	545527692	XM_846391	gi|545527692|ref|XM_846391.3|	Ensembl:ENSCAFG00000006510		17	NA
480028	C1	-0.65	-1.62	-1.83	-0.02	-0.09	0.1	0.21	0.06	1.09	1.37	1324	844	2276	738	1978	555	1248	1234	1345	1260	1752	1882	700	807	810	843	619	1320	766	1976	CEP350	centrosomal protein 350kDa	545504466	XM_005622378	gi|545504466|ref|XM_005622378.1|	Ensembl:ENSCAFG00000012684		7	NA
478255	C1	-0.57	-1.67	-1.57	-0.06	0.02	0.05	0.34	0.36	1.13	1.08	1144	768	1478	465	912	307	890	850	1170	1183	1205	1246	462	586	564	723	708	1546	509	1076	RASGRP1	RAS guanyl releasing protein 1 (calcium and DAG-regulated)	545550627	XM_005638675	gi|545550627|ref|XM_005638675.1|		CalDAG-GEFI	30	NA
607420	C1	-0.39	-1.21	-1.17	-0.09	-0.01	-0.03	0.21	0.1	0.81	0.73	1468	1124	2023	874	1344	598	1480	1386	1386	1381	1716	1685	772	892	1052	1128	966	1690	996	1655	CAPRIN1	#N/A	545529826	XM_853016	gi|545529826|ref|XM_853016.3|			18	NA
474539	C1	-0.73	-2.46	-2.45	-0.28	0.07	0.21	0.29	0.32	1.51	1.92	1173	708	2669	485	1704	311	1244	1024	1144	1204	1762	2032	555	678	565	704	472	1341	502	1903	RANBP2	RAN binding protein 2	545515154	XM_005625977	gi|545515154|ref|XM_005625977.1|	Ensembl:ENSCAFG00000023061		10	NA
102153843	C1	-1.1	-3.1	-2.8	-0.39	-0.11	0.08	0.52	0.49	2.28	2.5	656	307	1662	194	970	139	494	378	573	530	717	758	157	224	169	238	136	657	204	1153	LOC102153843	uncharacterized LOC102153843	545544472	XR_295765	gi|545544472|ref|XR_295765.1|			26	NA
476786	C1	-0.63	-1.62	-2.11	-0.21	0.04	-0.06	0.11	0.35	1.42	1.29	1332	860	1747	569	1956	453	1280	1105	1338	1377	1797	1720	539	580	580	738	422	1129	740	1806	PCF11	PCF11 cleavage and polyadenylation factor subunit	545537142	XM_533992	gi|545537142|ref|XM_533992.5|	Ensembl:ENSCAFG00000004609		21	NA
492089	C1	-0.63	-2.11	-2.4	-0.53	0.02	0.04	0.24	0.34	1.6	1.52	1852	1196	3066	712	2403	454	2056	1424	1782	1806	2402	2466	751	890	847	1073	716	2172	822	2359	DOCK11	dedicator of cytokinesis 11	545559121	XM_005641724	gi|545559121|ref|XM_005641724.1|	Ensembl:ENSCAFG00000018332		X	NA
612854	C1	-0.51	-1.68	-2.07	0.01	0.02	0.16	0.27	0.34	1.13	1.45	1164	816	1742	544	1284	306	1116	1124	1170	1188	1394	1558	508	612	553	701	492	1073	506	1380	WAPAL	wings apart-like homolog (Drosophila)	545495509	XM_859741	gi|545495509|ref|XM_859741.3|	Ensembl:ENSCAFG00000015966		4	NA
488856	C1	-0.49	-1.39	-1.99	-0.17	0.12	0.06	0.41	0.26	1.15	1.3	868	619	1320	504	848	214	895	796	786	854	1018	1061	420	560	494	594	438	972	408	1004	DHX15	DEAH (Asp-Glu-Ala-His) box helicase 15	545494283	XM_846442	gi|545494283|ref|XM_846442.3|	Ensembl:ENSCAFG00000016505		3	NA
474608	C1	-0.35	-1.29	-1.05	-0.06	0.02	0.31	-0.19	-0.1	1.01	1.01	1348	1058	2435	996	1826	880	1486	1425	1450	1469	1731	2145	1038	913	1158	1082	764	1535	1023	2054	USP34	ubiquitin specific peptidase 34	545515691	XM_005626135	gi|545515691|ref|XM_005626135.1|	Ensembl:ENSCAFG00000003007		10	NA
100684140	C1	-0.65	-2.69	-2.19	-1.01	-0.05	0.26	0.04	0.38	2.17	1.96	512	326	1194	185	456	100	559	278	554	537	500	598	195	200	216	281	209	944	176	686	CAMK4	#N/A	545493037	XM_005618211	gi|545493037|ref|XM_005618211.1|			3	NA
478499	C1	-0.25	-1.81	-1.62	-0.43	-0.32	0.16	0.01	0.22	1.38	1.28	742	624	1584	452	1222	396	662	492	649	521	1031	1148	344	346	440	512	230	596	588	1430	TET2	tet methylcytosine dioxygenase 2	545552149	XM_535678	gi|545552149|ref|XM_535678.4|	Ensembl:ENSCAFG00000010876		32	NA
475139	C1	-0.71	-1.79	-1.73	-0.17	-0.08	0.22	0.31	0.07	1.96	1.57	627	382	1258	365	763	230	704	624	656	622	932	1084	336	415	408	430	210	818	316	941	FRYL	FRY-like	545521462	XM_005628173	gi|545521462|ref|XM_005628173.1|	Ensembl:ENSCAFG00000001972		13	NA
477070	C1	-0.57	-1.69	-1.6	-0.15	-0.06	0.01	0.11	0.15	1.45	1.25	542	366	1016	314	497	164	605	546	479	460	815	820	295	318	316	350	224	610	330	782	TOPBP1	topoisomerase (DNA) II binding protein 1	545538989	XM_005634445	gi|545538989|ref|XM_005634445.1|	Ensembl:ENSCAFG00000006447		23	NA
479139	C1	-0.49	-1.41	-1.6	-0.19	0	0.05	0.09	0	1.47	1.08	758	540	1068	400	917	302	806	708	730	730	966	996	400	426	466	468	262	728	436	918	APC	#N/A	545492519	XM_005618034	gi|545492519|ref|XM_005618034.1|			3	NA
484014	C1	-0.88	-2.05	-2.09	-0.33	0.01	0.24	0	0.4	2.26	1.75	1018	554	1714	414	1024	241	778	618	832	840	1066	1256	424	424	393	520	310	1489	361	1212	HIVEP2	human immunodeficiency virus type I enhancer binding protein 2	545485505	XM_845203	gi|545485505|ref|XM_845203.3|			1	NA
478266	C1	-1.18	-2.6	-2.7	-0.63	-0.07	-0.05	0.16	0.26	2.78	2.03	560	248	1145	189	816	126	574	371	490	466	823	797	206	231	213	254	102	698	230	938	MGA	MGA, MAX dimerization protein	545549536	XM_005638286	gi|545549536|ref|XM_005638286.1|	Ensembl:ENSCAFG00000009662		30	NA
100856206	C1	-1.38	-3.05	-2.82	-0.71	-0.13	-0.01	0.16	0.47	3.54	2.26	507	194	1358	164	750	106	478	292	642	584	850	846	124	139	192	266	54	616	194	930	ZC3HAV1	zinc finger CCCH-type, antiviral 1	545525429	XM_005629563	gi|545525429|ref|XM_005629563.1|	Ensembl:ENSCAFG00000004102		16	NA
100684934	C1	-0.68	-1.82	-2.13	-0.35	-0.05	0.1	0.34	0.4	2	1.32	1472	918	2316	656	1325	302	1472	1152	1424	1380	1669	1786	586	742	750	992	500	2004	686	1711	DOCK10	dedicator of cytokinesis 10	545542606	XM_005635748	gi|545542606|ref|XM_005635748.1|	Ensembl:ENSCAFG00000010292		25	NA
100568302	C1	-1.19	-2.49	-2.81	-0.85	-0.19	0.2	0.22	0.58	2.61	2.05	703	308	1674	298	776	110	650	360	668	585	857	984	226	264	225	336	168	1026	198	818	TRIM34	tripartite motif containing 34	327180715	NM_001205191	gi|327180715|ref|NM_001205191.1|	Ensembl:ENSCAFG00000025025		21	NA
475718	C1	-0.56	-1.97	-2.16	-0.4	-0.09	0.18	-0.05	0.22	2.05	1.46	1238	839	2356	600	1582	354	1280	971	1150	1080	1535	1734	700	676	658	770	366	1518	675	1862	BIRC6	#N/A	545528332	XM_005630600	gi|545528332|ref|XM_005630600.1|	Ensembl:ENSCAFG00000005775		17	NA
612869	C1	-0.56	-1.3	-1.59	-0.26	0	0.1	-0.03	0.21	1.44	0.97	1086	738	1610	655	1277	424	1140	950	948	947	1390	1494	619	608	714	829	408	1108	726	1418	RALGAPB	Ral GTPase activating protein, beta subunit (non-catalytic)	545540697	XM_005635055	gi|545540697|ref|XM_005635055.1|	Ensembl:ENSCAFG00000008947		24	NA
478932	C1	-0.46	-1.21	-1.38	-0.37	0.03	0.05	-0.05	0.16	1.22	0.86	1460	1058	2240	968	1576	605	1704	1318	1588	1618	2104	2180	1034	998	1066	1190	888	2067	1016	1848	ZC3H11A	zinc finger CCCH-type containing 11A	545556506	XM_536091	gi|545556506|ref|XM_536091.4|	Ensembl:ENSCAFG00000009602		38	NA
481981	C1	-0.58	-1.76	-2.05	-0.54	-0.07	0.14	0.01	0.16	1.6	1.13	782	522	1204	354	997	240	840	576	774	739	916	1008	416	420	412	460	293	890	475	1040	VPS13B	vacuolar protein sorting 13 homolog B (yeast)	545520445	XM_850840	gi|545520445|ref|XM_850840.4|	Ensembl:ENSCAFG00000000507		13	NA
475055	C1	-0.66	-1.92	-2.26	-0.45	-0.18	0.15	-0.02	0.32	1.66	1.53	1284	811	2118	560	2248	468	1294	946	1255	1108	1674	1860	533	527	630	788	388	1222	698	2021	UBR5	ubiquitin protein ligase E3 component n-recognin 5	545520504	XM_532290	gi|545520504|ref|XM_532290.4|	Ensembl:ENSCAFG00000000619	EDD1	13	NA
486628	C1	-0.73	-2.22	-2.43	-0.6	-0.14	0.03	0.17	0.17	2.04	1.72	816	492	1702	366	1180	219	916	604	796	722	1182	1207	346	390	434	487	218	897	390	1284	ITPR2	inositol 1,4,5-trisphosphate receptor, type 2	545546049	XM_847306	gi|545546049|ref|XM_847306.3|	Ensembl:ENSCAFG00000011345		27	NA
481963	C1	-0.6	-1.72	-1.89	-0.09	-0.16	0.49	-0.11	0.28	1.69	1.11	592	390	1229	372	898	242	614	576	542	484	692	971	336	310	330	401	194	628	369	800	REV3L	REV3-like, polymerase (DNA directed), zeta, catalytic subunit	545520165	XM_539084	gi|545520165|ref|XM_539084.4|	Ensembl:ENSCAFG00000003942		12	NA
480467	C1	-0.59	-1.96	-1.71	-0.04	-0.04	0.49	0.09	0.14	1.85	1.21	1042	694	1791	461	1446	441	1156	1122	1054	1030	1374	1926	540	574	549	604	326	1176	626	1445	BPTF	#N/A	545510108	XM_005624305	gi|545510108|ref|XM_005624305.1|	Ensembl:ENSCAFG00000011552		9	NA
476952	C1	-0.83	-2.09	-2.01	-0.1	-0.05	0.49	-0.02	0.31	2.16	1.54	2489	1397	4340	1022	3110	775	2432	2270	2256	2176	2766	3874	1240	1222	1036	1288	636	2846	1242	3621	MYCBP2	MYC binding protein 2, E3 ubiquitin protein ligase	545537711	XM_005633984	gi|545537711|ref|XM_005633984.1|	Ensembl:ENSCAFG00000005105		22	NA
490901	C1	-0.44	-1.17	-1.41	0.12	-0.13	0.09	-0.22	0.16	1.02	0.9	1436	1062	1948	866	1652	620	1287	1400	1438	1314	1757	1871	957	820	922	1029	636	1285	885	1648	GNA13	guanine nucleotide binding protein (G protein), alpha 13	545510009	XM_005624275	gi|545510009|ref|XM_005624275.1|			9	NA
475168	C1	-0.51	-0.81	-1.13	-0.05	-0.08	0.34	-0.13	0.03	0.86	0.64	2200	1546	2070	1184	1998	915	2184	2107	1774	1678	2012	2552	1291	1182	1400	1431	1172	2123	1380	2147	RUFY3	RUN and FYVE domain containing 3	545521742	XM_857342	gi|545521742|ref|XM_857342.3|	Ensembl:ENSCAFG00000002918		13	NA
474903	C1	-0.41	-1.1	-1.53	-0.24	-0.1	0.32	0.13	0.06	1.16	1.01	2054	1540	2744	1278	2712	936	2192	1854	2061	1919	2303	2876	1036	1136	1252	1306	822	1834	1289	2596	UBR2	ubiquitin protein ligase E3 component n-recognin 2	545519139	XM_005627358	gi|545519139|ref|XM_005627358.1|	Ensembl:ENSCAFG00000001697		12	NA
479195	C1	-0.83	-2.38	-2.71	-0.19	-0.21	0.58	0.06	0.12	1.96	1.73	2611	1464	4968	957	4284	654	2096	1838	2252	1953	2429	3636	771	804	1127	1224	468	1818	1332	4430	LYST	lysosomal trafficking regulator	545494652	XM_005618799	gi|545494652|ref|XM_005618799.1|	Ensembl:ENSCAFG00000011231		4	NA
482769	C1	-0.78	-1.94	-2.38	-0.04	-0.25	0.48	0.17	0.27	1.73	1.7	719	420	1160	303	1219	235	532	518	826	692	906	1262	293	330	308	370	163	542	410	1331	JHDM1D	jumonji C domain containing histone demethylase 1 homolog D (S. cerevisiae)	545525409	XM_005629557	gi|545525409|ref|XM_005629557.1|	Ensembl:ENSCAFG00000003990		16	NA
476705	C2	0.34	0.9	0.64	0.27	-0.06	0.71	-0.17	-0.2	-1.04	-0.96	1164	1475	608	1136	829	1292	1032	1248	1090	1046	598	978	1391	1238	1442	1256	1938	944	1293	662	ACP5	#N/A	545534593	XM_533910	gi|545534593|ref|XM_533910.5|	Ensembl:ENSCAFG00000017319		20	NA
474898	C2	0.64	2	1.08	0.04	-0.17	1.47	-0.08	-0.26	-1.64	-1.04	666	1036	318	1277	1070	2258	1526	1564	1176	1042	438	1212	1012	956	1467	1229	1705	548	1675	817	TREML1	triggering receptor expressed on myeloid cells-like 1	545519015	XM_532133	gi|545519015|ref|XM_532133.4|			12	NA
609292	C2	0.44	1.52	0.5	-0.05	-0.18	0.5	0.05	0.06	-0.88	-0.48	418	567	361	1038	849	1203	669	648	660	581	372	526	574	594	796	828	786	426	1064	764	MXRA7	matrix-remodelling associated 7	545509640	XM_005624159	gi|545509640|ref|XM_005624159.1|			9	NA
474413	C2	0.22	1.53	0.59	-0.27	-0.05	0.62	-0.22	-0.22	-0.55	-0.92	3362	3907	1582	4554	2843	4272	3358	2779	3006	2908	1486	2289	3316	2854	4042	3464	3179	2176	4078	2151	ARHGAP9	#N/A	545513853	XM_531645	gi|545513853|ref|XM_531645.4|			10	NA
610746	C2	0.75	2.88	1.26	0.48	0.13	0.82	-0.19	-0.49	-0.88	-1.27	271	457	50	370	478	1142	401	559	466	512	229	404	457	400	496	355	510	277	732	302	RBPMS2	RNA binding protein with multiple splicing 2	545550183	XM_848292	gi|545550183|ref|XM_848292.3|	Ensembl:ENSCAFG00000017098		30	NA
609630	C2	1.05	2.65	1.46	-0.84	-0.11	0.75	-0.27	-0.38	-3.11	-1.86	147	306	97	612	278	764	292	163	316	292	92	154	392	326	432	332	1375	160	590	163	GP9	glycoprotein IX (platelet)	545532493	XM_846924	gi|545532493|ref|XM_846924.3|			20	NA
475852	C2	0.72	1.52	1.39	-0.36	-0.02	0.06	-0.25	-0.51	-2.03	-1.7	2100	3466	1674	4798	1853	4870	2362	1836	2280	2248	1314	1365	3276	2758	4603	3234	7628	1874	4793	1476	S100A11	S100 calcium binding protein A11	545528968	XM_533061	gi|545528968|ref|XM_533061.4|			17	NA
610357	C2	0.74	1.82	1.36	-0.5	0	0.2	-0.24	-0.32	-2.37	-1.76	902	1512	587	2076	808	2068	946	666	1220	1220	546	627	1700	1444	2154	1722	5584	1082	1974	582	C27H12orf57	chromosome 27 open reading frame, human C12orf57	545546525	XM_848288	gi|545546525|ref|XM_848288.3|			27	NA
481712	C2	0.42	1.2	1.17	-0.34	-0.13	0.03	-0.32	-0.1	-2.09	-1.24	482	647	453	1038	544	1222	543	428	786	718	309	316	1231	984	1225	1140	3830	900	836	354	LTB	lymphotoxin beta (TNF superfamily, member 3)	75677595	NM_001033510	gi|75677595|ref|NM_001033510.1|			12	NA
475116	C2	0.37	0.7	0.57	-0.16	-0.01	-0.02	-0.09	-0.31	-1.12	-0.75	528	683	486	788	392	582	528	474	476	474	387	382	556	522	826	664	1056	486	715	425	TSTA3	tissue specific transplantation antigen P35B	545521119	XM_532346	gi|545521119|ref|XM_532346.4|	Ensembl:ENSCAFG00000001333		13	NA
477813	C2	0.59	1.04	1.02	-0.31	0.03	-0.04	0	-0.33	-2.03	-1.1	436	656	400	824	282	571	396	320	538	548	184	180	418	418	813	648	1689	412	557	260	GSTO1	glutathione S-transferase omega 1	545547869	XM_535007	gi|545547869|ref|XM_535007.5|			28	NA
442988	C2	0.24	1.83	0.85	0.5	-0.03	-0.13	-0.3	-0.28	-1.7	-0.96	400	474	249	885	539	974	294	414	460	450	330	300	494	400	657	542	1094	338	677	348	CCS	copper chaperone for superoxide dismutase	303227962	NM_001194970	gi|303227962|ref|NM_001194970.1|	Ensembl:ENSCAFG00000012423		18	NA
475925	C2	0.18	1.34	0.59	-0.03	-0.11	-0.11	-0.08	-0.13	-1.12	-0.78	1264	1436	754	1909	1565	2354	1089	1064	1148	1062	825	764	1252	1185	1650	1506	1948	894	1974	1150	ASPSCR1	#N/A	545509012	XM_005623985	gi|545509012|ref|XM_005623985.1|	Ensembl:ENSCAFG00000005830		9	NA
474867	C2	0.48	1.34	0.32	-0.06	0.04	-0.19	-0.24	-0.17	-1.34	-0.45	684	955	684	1730	600	748	704	676	586	602	608	534	1064	898	1592	1412	1468	581	571	418	PSMB9	proteasome (prosome, macropain) subunit, beta type, 9 (large multifunctional peptidase 2)	114326380	NM_001048086	gi|114326380|ref|NM_001048086.1|			12	NA
484953	C2	0.22	1.1	0.47	-0.11	-0.11	-0.16	-0.29	-0.16	-1.3	-0.58	718	836	576	1238	921	1275	848	786	798	740	712	636	908	744	1030	922	1532	622	1153	770	ATG4D	autophagy related 4D, cysteine peptidase	545534728	XM_542069	gi|545534728|ref|XM_542069.4|	Ensembl:ENSCAFG00000017776		20	NA
475590	C2	0.46	1.72	0.75	-0.1	-0.02	0.01	-0.28	-0.36	-2.35	-1.17	818	1126	558	1842	1049	1765	855	796	1241	1224	572	576	1094	898	1862	1449	2882	564	1570	697	EIF4EBP1	eukaryotic translation initiation factor 4E binding protein 1	545526214	XM_549448	gi|545526214|ref|XM_549448.4|			16	NA
403694	C2	0.24	1.16	0.54	-0.22	-0.09	-0.06	-0.17	-0.17	-1.41	-0.85	903	1064	586	1310	988	1441	785	676	714	672	518	496	1072	950	1264	1126	1886	708	1380	765	GALK1	galactokinase 1	402744649	NM_001003104	gi|402744649|ref|NM_001003104.2|	Ensembl:ENSCAFG00000004914		9	NA
484303	C2	0.8	1.94	0.89	0.33	-0.01	0.52	0.09	-0.18	-1.99	-0.86	245	427	216	827	362	674	510	642	381	380	332	476	360	384	434	383	1518	381	623	344	GP6	glycoprotein VI (platelet)	545487360	XM_005616155	gi|545487360|ref|XM_005616155.1|			1	NA
486535	C2	0.35	1.53	0.66	0.17	0.1	0.48	-0.14	-0.25	-1.45	-0.83	596	762	375	1086	401	632	520	586	538	576	336	468	732	664	1002	843	1223	448	706	399	C27H12orf44	chromosome 27 open reading frame, human C12orf44	545545404	XM_005636799	gi|545545404|ref|XM_005636799.1|			27	NA
481715	C2	0.59	1.89	1.19	0.91	-0.04	0.68	0.11	-0.2	-1.74	-1.05	799	1199	410	1525	1056	2410	758	1422	1052	1026	676	1086	774	832	1339	1162	2474	742	2046	986	LY6G6F	lymphocyte antigen 6 complex, locus G6F	545518533	XM_005627153	gi|545518533|ref|XM_005627153.1|			12	NA
487393	C2	0.69	1.79	0.93	0.84	0.05	0.51	-0.28	-0.33	-1.61	-1	1042	1680	727	2519	1272	2427	858	1534	1458	1512	958	1364	1266	1043	1747	1391	2311	758	2347	1173	CDA	cytidine deaminase	545492039	XM_544519	gi|545492039|ref|XM_544519.4|	Ensembl:ENSCAFG00000015049		2	NA
488729	C2	0.55	1.94	0.83	0.92	0.08	0.37	-0.25	-0.24	-1.96	-1.17	1414	2069	852	3268	2138	3797	1135	2148	2280	2404	1423	1843	1995	1674	3234	2742	3720	954	3818	1692	ISG20	interferon stimulated exonuclease gene 20kDa	545493429	XM_545847	gi|545493429|ref|XM_545847.4|	Ensembl:ENSCAFG00000011525		3	NA
100683654	C2	0.59	1.85	0.81	1.09	0.15	0.03	-0.11	-0.21	-2.17	-1.1	456	685	238	860	563	990	265	566	499	554	427	436	490	454	760	656	1182	262	754	352	CYSTM1	cysteine-rich transmembrane module containing 1	545492125	XM_005617899	gi|545492125|ref|XM_005617899.1|		C2H5orf32	2	NA
100855583	C2	0.65	1.98	0.97	1.04	0.11	-0.03	-0.23	-0.16	-2.93	-1.31	657	1031	426	1686	1096	2143	496	1022	1229	1330	793	775	1046	894	864	772	3732	488	1204	485	C9H17orf64	chromosome 9 open reading frame, human C17orf64	545512328	XM_005624992	gi|545512328|ref|XM_005624992.1|	Ensembl:ENSCAFG00000017772		9	NA
479994	C2	0.16	0.94	0.31	0.29	0.11	0.28	-0.02	-0.2	-1.18	-0.5	1266	1410	933	1794	1418	1754	1322	1617	1575	1699	1113	1351	1267	1246	1636	1424	2240	985	1656	1170	TMEM183A	transmembrane protein 183A	545503888	XM_537117	gi|545503888|ref|XM_537117.5|			7	NA
479744	C2	0.42	1.11	0.48	0.53	0.03	0.36	-0.15	-0.13	-1.47	-0.75	13812	18434	8976	19323	15433	21589	12329	17826	14094	14422	11636	14982	15240	13740	16854	15378	26504	9586	17202	10258	ARPC1B	#N/A	545500991	XM_536872	gi|545500991|ref|XM_536872.4|	Ensembl:ENSCAFG00000015081		6	NA
609784	C2	0.51	1.17	0.56	0.57	0.06	0.56	0.12	-0.08	-1.74	-0.91	510	728	403	905	390	576	448	665	550	572	356	526	515	560	798	756	1179	353	670	358	VAMP8	vesicle-associated membrane protein 8	545527990	XM_847219	gi|545527990|ref|XM_847219.3|			17	NA
482528	C2	0.45	1.31	0.82	0.48	0	0.34	-0.2	-0.35	-1.58	-1.09	2316	3158	1561	3872	1771	3124	2268	3172	2161	2154	1942	2456	2055	1784	2946	2318	4228	1412	3604	1692	ATP6V0B	ATPase, H+ transporting, lysosomal 21kDa, V0 subunit b	545524080	XM_539645	gi|545524080|ref|XM_539645.4|	Ensembl:ENSCAFG00000004854		15	NA
475848	C2	0.49	0.99	0.77	0.44	0.06	0.08	-0.25	-0.18	-1.43	-1.05	765	1074	726	1439	693	1186	702	949	852	889	768	812	1172	984	1446	1272	2036	756	1081	524	PSMB4	proteasome (prosome, macropain) subunit, beta type, 4	545528916	XM_533057	gi|545528916|ref|XM_533057.5|	Ensembl:ENSCAFG00000012707		17	NA
612713	C2	0.68	1.74	1.36	0.75	0.11	0.15	-0.3	-0.31	-2.29	-1.45	2393	3838	1952	6502	1835	4718	1936	3255	2118	2284	2318	2581	3745	3032	5460	4418	8975	1840	4431	1624	CRIP1	cysteine-rich protein 1 (intestinal)	545508749	XM_850438	gi|545508749|ref|XM_850438.3|	Ensembl:ENSCAFG00000018440		8	NA
611578	C2	0.61	1.58	1.19	0.67	0.07	0.31	-0.31	-0.3	-2.02	-1.46	1228	1872	912	2730	1322	3026	1194	1902	1475	1546	1028	1275	1926	1554	2493	2022	3946	974	2429	882	GMFG	glia maturation factor, gamma	545488566	XM_848255	gi|545488566|ref|XM_848255.4|			1	NA
480914	C2	0.47	1.35	0.91	0.43	-0.11	0.01	-0.33	-0.4	-1.74	-1.24	1226	1696	988	2526	1529	2882	1319	1773	1416	1315	1294	1303	1973	1572	2288	1729	3939	1177	2361	1003	PLP2	proteolipid protein 2 (colonic epithelium-enriched)	545560055	XM_005642087	gi|545560055|ref|XM_005642087.1|			X	NA
479743	C2	0.41	1.04	0.78	0.48	0.01	0.06	-0.11	-0.33	-1.65	-0.95	444	588	349	719	380	654	372	520	462	466	434	452	558	517	712	564	1120	358	592	308	BUD31	BUD31 homolog (S. cerevisiae)	545500951	XM_855762	gi|545500951|ref|XM_855762.3|			6	NA
476669	C2	0.47	1.12	0.66	0.35	-0.07	-0.26	-0.18	-0.29	-1.64	-1.12	1082	1498	792	1726	1070	1690	1008	1284	1136	1086	1109	924	1295	1144	2110	1731	3049	979	1976	909	LOC476669	gamma-interferon-inducible-lysosomal thiol reductase-like	545534162	XM_533874	gi|545534162|ref|XM_533874.4|	Ensembl:ENSCAFG00000014956		20	NA
480193	C2	0.53	0.96	0.63	0.24	0.09	0.01	-0.09	-0.32	-1.34	-0.95	2462	3546	2363	4594	2740	4244	2868	3376	3336	3556	2731	2750	3731	3506	4803	3836	6690	2650	3793	1959	MYL12B	myosin, light chain 12B, regulatory	545506320	XM_537316	gi|545506320|ref|XM_537316.4|	Ensembl:ENSCAFG00000032168		7	NA
607207	C2	0.51	0.95	0.66	0.19	0.09	-0.04	-0.08	-0.32	-1.25	-0.89	3045	4333	2930	5668	3476	5508	3723	4252	4161	4436	3508	3407	4774	4508	5874	4718	8056	3382	4560	2460	MYL12A	myosin regulatory light polypeptide 9-like	545506319	XM_003435001	gi|545506319|ref|XM_003435001.2|	Ensembl:ENSCAFG00000029134		7	NA
610090	C2	0.59	1.8	1.07	0.12	0.02	0.28	-0.36	-0.33	-2.07	-1.46	670	1005	408	1423	662	1390	802	872	870	884	547	666	988	772	1400	1112	1952	466	1368	498	PGLS	6-phosphogluconolactonase	545534218	XM_847489	gi|545534218|ref|XM_847489.3|			20	NA
607208	C2	0.93	2.04	1.39	0.01	0.09	-0.15	-0.24	-0.28	-2.46	-1.65	272	519	174	716	291	762	357	359	442	472	294	265	539	456	737	605	1310	238	701	223	LST1	leukocyte specific transcript 1	545518476	XM_843818	gi|545518476|ref|XM_843818.3|			12	NA
479728	C2	0.55	1.64	1.04	0.13	0.2	-0.05	-0.13	-0.19	-2.25	-1.36	636	932	466	1452	632	1294	739	807	778	895	660	636	1219	1112	1200	1050	3070	646	1219	474	FIS1	fission 1 (mitochondrial outer membrane) homolog (S. cerevisiae)	545500740	XM_536854	gi|545500740|ref|XM_536854.4|	Ensembl:ENSCAFG00000013800		6	NA
489664	C2	0.57	1.24	0.85	0.13	0.19	-0.15	-0.16	-0.23	-1.89	-1.19	1878	2781	1394	3303	1796	3234	1646	1802	1881	2150	1516	1368	2539	2278	3378	2874	4452	1200	3156	1381	CYBA	cytochrome b-245, alpha polypeptide	154152130	NM_001100290	gi|154152130|ref|NM_001100290.1|	Ensembl:ENSCAFG00000019881		5	NA
476138	C2	0.24	0.6	0.35	0.46	0.11	-0.04	-0.06	-0.26	-1.04	-0.76	1064	1259	948	1440	1168	1484	902	1244	1112	1200	1070	1042	1152	1107	1257	1052	1972	958	1452	860	ARHGAP15	#N/A	545532169	XM_533345	gi|545532169|ref|XM_533345.4|	Ensembl:ENSCAFG00000005473		19	NA
403686	C2	0.24	0.67	0.34	0.25	-0.03	0.11	-0.16	-0.24	-1.04	-0.75	2825	3334	2700	4296	2901	3668	2648	3139	2980	2910	2331	2516	3539	3174	4153	3518	5608	2729	3426	2035	HMGN2	non-histone chromosomal protein HMG-17	308193326	NM_001003101	gi|308193326|ref|NM_001003101.2|	Ensembl:ENSCAFG00000023168	HMG-17	2	NA
100683650	C2	0.26	0.68	0.34	0.3	-0.04	0.12	-0.16	-0.23	-1.03	-0.76	2706	3238	2580	4124	2797	3538	2560	3158	2890	2817	2307	2507	3382	3027	4013	3412	5308	2608	3298	1942	LOC100683650	non-histone chromosomal protein HMG-17-like	545537991	XM_005634083	gi|545537991|ref|XM_005634083.1|			22	NA
478983	C2	0.22	0.59	0.57	0.29	0.2	-0.2	-0.24	-0.22	-1.23	-0.73	425	494	487	734	357	532	420	514	466	536	424	370	615	522	784	672	1016	434	584	354	SDHC	succinate dehydrogenase complex, subunit C, integral membrane protein, 15kDa	545556859	XM_536140	gi|545556859|ref|XM_536140.4|			38	NA
100856747	C2	0.58	1.2	1.1	0.66	0.16	-0.3	-0.33	-0.24	-2.03	-1.13	1602	2396	1348	3098	1442	3084	1517	2400	2001	2228	1942	1574	2391	1904	2940	2487	5736	1404	2703	1232	ARPC3	actin related protein 2/3 complex, subunit 3, 21kDa	545543787	XM_003639909	gi|545543787|ref|XM_003639909.2|			26	NA
475375	C2	0.37	0.84	0.71	0.41	0.14	-0.07	-0.14	-0.14	-1.37	-0.95	858	1106	816	1463	600	980	606	807	825	909	674	644	1053	958	1376	1252	1978	764	1064	552	PRDX1	peroxiredoxin 1	356461043	NM_001252165	gi|356461043|ref|NM_001252165.1|	Ensembl:ENSCAFG00000004567		15	NA
474567	C2	0.56	1.2	0.89	0.72	-0.02	-0.1	-0.15	-0.19	-1.78	-1.14	394	580	324	744	316	585	359	591	410	406	508	474	581	524	768	672	1252	365	726	330	COX5B	cytochrome c oxidase polypeptide Vb	545514266	XM_005625687	gi|545514266|ref|XM_005625687.1|	Ensembl:ENSCAFG00000002387		10	NA
477840	C2	0.33	1.1	1.2	0.57	0.19	0.13	-0.34	-0.4	-1.82	-1.19	216	270	236	504	158	365	196	291	365	416	156	171	339	268	630	478	1336	380	349	152	RGS10	regulator of G-protein signaling 10	545548111	XM_005637777	gi|545548111|ref|XM_005637777.1|			28	NA
100688091	C2	0.34	0.96	0.91	0.4	0.01	0.02	-0.44	-0.29	-1.67	-0.99	290	368	258	504	162	306	266	353	342	345	248	252	421	310	454	372	1138	358	376	188	LOC100688091	uncharacterized LOC100688091	545531147	XR_294771	gi|545531147|ref|XR_294771.1|			18	NA
478712	C2	0.53	1.35	1.37	0.64	0.15	-0.12	-0.54	-0.44	-2.88	-1.58	322	466	370	944	214	556	224	350	358	397	262	240	306	210	964	712	1250	170	582	194	LY86	lymphocyte antigen 86	545554322	XM_535877	gi|545554322|ref|XM_535877.5|	Ensembl:ENSCAFG00000009516		35	NA
608994	C2	0.36	1.09	0.54	1.06	0.02	0.21	-0.33	-0.25	-1.47	-1.01	1002	1282	964	2054	854	1244	758	1578	898	909	956	1102	898	712	1670	1406	1849	667	1234	612	TREM1	triggering receptor expressed on myeloid cells 1	545519027	XM_846172	gi|545519027|ref|XM_846172.3|	Ensembl:ENSCAFG00000001591	TREM-1	12	NA
480602	C2	0.5	1.05	0.96	1.58	0.11	0.5	-0.45	-0.46	-2.05	-1.24	326	462	402	834	261	506	197	588	424	458	328	463	258	188	892	648	1134	273	895	380	CCL23	chemokine (C-C motif) ligand 23	545511687	XM_537722	gi|545511687|ref|XM_537722.4|	Ensembl:ENSCAFG00000031869		9	NA
474847	C2	0.47	0.79	0.54	0.64	0.08	0.47	-0.02	-0.16	-1.08	-0.86	2542	3520	2244	3891	3051	4426	2304	3594	2894	3056	1984	2740	2931	2888	3888	3469	4035	1914	4209	2326	CLIC1	chloride intracellular channel 1	356460953	NM_001252138	gi|356460953|ref|NM_001252138.1|	Ensembl:ENSCAFG00000000621		12	NA
403768	C2	0.55	1.27	1.25	0.99	-0.27	0.74	-0.33	-0.3	-2.61	-1.6	432	632	188	454	147	350	190	378	296	246	208	346	702	557	422	343	1759	288	418	138	MT2A	metallothionein 1H	55741499	NM_001003149	gi|55741499|ref|NM_001003149.1|	Ensembl:ENSCAFG00000023759	MT-2|MT-II|MT1H	2	NA
479644	C2	0.48	0.53	0.88	0.67	0.14	0.11	-0.03	-0.2	-1	-0.76	1969	2753	2007	2904	1749	3218	1900	3030	2480	2742	2092	2264	2579	2520	3004	2615	5217	2610	2932	1727	KARS	lysyl-tRNA synthetase	545499836	XM_536777	gi|545499836|ref|XM_536777.4|	Ensembl:ENSCAFG00000020069		5	NA
478337	C2	0.38	0.95	1.05	1.2	0.13	0.16	-0.08	-0.28	-1.63	-1.06	1636	2136	1438	2782	1020	2112	1110	2542	1738	1902	1681	1872	2098	1988	2794	2306	3682	1190	2380	1140	PPIB	peptidylprolyl isomerase B (cyclophilin B)	545550153	XM_847296	gi|545550153|ref|XM_847296.3|	Ensembl:ENSCAFG00000017053		30	NA
475851	C2	0.61	0.81	1.01	1.04	0.18	0.35	-0.17	-0.23	-1.82	-1.05	929	1416	1122	1968	746	1498	918	1890	1002	1134	1081	1376	1422	1262	2782	2372	3578	1013	2040	987	S100A10	S100 calcium binding protein A10	545528967	XM_003432257	gi|545528967|ref|XM_003432257.2|			17	NA
479623	C2	0.54	1.56	1.48	0.56	0.14	-0.1	-0.25	-0.24	-1.89	-1.47	672	979	532	1568	544	1512	612	902	738	814	618	578	986	831	1528	1294	2172	584	1206	434	COX4I1	cytochrome c oxidase subunit IV isoform 1	545499669	XM_536759	gi|545499669|ref|XM_536759.4|	Ensembl:ENSCAFG00000019921		5	NA
476422	C2	0.67	1.61	1.61	0.56	0.17	-0.16	-0.2	-0.36	-2.56	-1.48	2642	4210	1982	6065	2078	6352	2372	3492	3442	3862	2823	2518	4922	4284	6394	4989	19408	3288	4888	1754	RPL18	ribosomal protein L18	354459063	NM_001251958	gi|354459063|ref|NM_001251958.1|	Ensembl:ENSCAFG00000003967		1	NA
610276	C2	0.78	1.74	1.74	0.56	0.34	0.21	-0.25	-0.47	-2.64	-1.64	680	1170	536	1791	486	1618	717	1056	667	842	647	750	1288	1081	1888	1366	3476	558	1373	442	LGALS1	lectin, galactoside-binding, soluble, 1	319918942	NM_001201488	gi|319918942|ref|NM_001201488.1|	Ensembl:ENSCAFG00000001487		10	NA
480258	C2	0.67	1.04	1.15	0.56	0.21	-0.08	-0.34	-0.45	-1.48	-0.9	398	631	536	1100	312	692	452	666	591	682	488	460	682	538	1193	872	1038	372	624	336	PSME2	proteasome (prosome, macropain) activator subunit 2 (PA28 beta)	545506909	XM_537382	gi|545506909|ref|XM_537382.4|	Ensembl:ENSCAFG00000011966		8	NA
490461	C2	0.53	1.29	1.15	0.68	0.18	-0.03	-0.04	-0.38	-1.64	-0.8	6263	9014	5802	14151	8738	19399	5328	8524	8391	9530	5852	5748	10364	10102	12660	9700	18322	5886	11764	6759	S100A8	S100 calcium binding protein A8	225784824	NM_001146144	gi|225784824|ref|NM_001146144.1|	Ensembl:ENSCAFG00000017557		7	NA
610978	C2	0.51	0.99	0.86	0.67	0.15	0.04	-0.13	-0.2	-1.35	-1.1	627	896	555	1103	498	906	456	726	620	690	586	604	808	737	1032	899	1322	519	838	390	LOC610978	peroxiredoxin-1-like	545549181	XM_005638153	gi|545549181|ref|XM_005638153.1|			29	NA
102152805	C2	0.53	1.22	1.21	0.81	0.2	-0.12	-0.13	-0.26	-1.36	-1.32	1911	2754	1580	3671	1204	2782	1482	2592	1894	2170	1890	1738	2806	2556	3590	2996	5075	1978	3078	1233	LOC102152805	peptidyl-prolyl cis-trans isomerase A-like	545507892	XR_292972	gi|545507892|ref|XR_292972.1|			8	NA
403581	C2	0.59	1.23	1.24	0.75	0.18	-0.07	-0.17	-0.27	-1.42	-1.27	4020	6046	3448	8098	2620	6169	3322	5598	4198	4762	3940	3740	6190	5494	7868	6540	11224	4182	6666	2756	LOC403581	peptidylprolyl isomerase A (cyclophilin A) pseudogene	308210813	NR_036670	gi|308210813|ref|NR_036670.1|	Ensembl:ENSCAFG00000014968		7	NA
607390	C2	0.59	1.23	1.23	0.76	0.19	-0.07	-0.18	-0.26	-1.43	-1.27	3926	5913	3386	7940	2582	6058	3250	5502	4114	4678	3853	3676	6047	5354	7714	6420	11012	4095	6521	2706	PPIAP4	peptidylprolyl isomerase (cyclophilin A) pseudogene 4	308210835	NR_036673	gi|308210835|ref|NR_036673.1|			20	NA
607403	C2	0.61	1.24	1.24	0.7	0.19	-0.06	-0.17	-0.26	-1.44	-1.26	2843	4336	2518	5958	1912	4510	2446	3961	3041	3466	2770	2652	4456	3958	5807	4840	8152	3004	4808	2008	PPIAP1	peptidylprolyl isomerase (cyclophilin A) pseudogene 1	308210801	NR_036669	gi|308210801|ref|NR_036669.1|			1	NA
608151	C2	0.59	1.26	1.25	0.71	0.18	-0.06	-0.16	-0.27	-1.45	-1.26	2830	4256	2450	5864	1856	4424	2390	3902	2972	3360	2720	2610	4396	3948	5702	4723	8038	2948	4700	1970	PPIA	peptidylprolyl isomerase A (cyclophilin A)	545560288	XM_532723	gi|545560288|ref|XM_532723.4|			Un	NA
611961	C2	0.58	1.39	1.24	0.65	0.13	0.32	-0.07	-0.21	-1.6	-1.1	410	612	360	941	366	861	415	654	572	628	384	479	768	730	950	822	1332	439	732	342	BANF1	barrier to autointegration factor 1	545530720	XM_849683	gi|545530720|ref|XM_849683.3|			18	NA
403816	C2	0.82	1.71	1.56	0.96	0.04	0.36	-0.22	-0.48	-1.51	-1.4	964	1705	897	2932	984	2902	1181	2296	1253	1287	1139	1460	1270	1087	3274	2344	2456	864	3062	1156	TIMP1	TIMP metallopeptidase inhibitor 1	545557142	XM_005640984	gi|545557142|ref|XM_005640984.1|	Ensembl:ENSCAFG00000015155	TIMP-1	X	NA
607448	C2	0.43	0.32	0.92	0.45	0.01	0.14	0.06	-0.06	-1.07	-0.67	788	1063	846	1059	562	1060	798	1090	908	916	732	809	1117	1163	923	888	2463	1172	930	585	CD2	CD2 molecule	545528489	XM_844126	gi|545528489|ref|XM_844126.2|	Ensembl:ENSCAFG00000009829		17	NA
479827	C2	1.75	0.9	1.98	1.16	0.6	0.42	0.27	-0.11	-2.32	-1.61	848	2858	530	992	582	2293	492	1096	2278	3441	558	748	2639	3171	1688	1566	3820	768	2194	717	GDE1	glycerophosphodiester phosphodiesterase 1	545502055	XM_536954	gi|545502055|ref|XM_536954.4|	Ensembl:ENSCAFG00000018078		6	NA
482696	C2	1.41	0.58	1.51	0.78	0.51	0.42	0.25	-0.06	-1.99	-1.34	426	1136	360	538	340	970	302	521	934	1334	309	414	1022	1220	798	765	1670	420	966	382	LOC482696	uncharacterized LOC482696	545525913	XR_294363	gi|545525913|ref|XR_294363.1|			16	NA
100685983	C2	0.98	0.58	1.26	1.56	0.47	-0.04	0.03	-0.06	-2.58	-0.9	268	527	293	438	216	518	139	409	368	508	289	281	585	595	486	467	1162	194	299	160	SNRPD2	small nuclear ribonucleoprotein D2 polypeptide 16.5kDa	356991223	NM_001252412	gi|356991223|ref|NM_001252412.1|	Ensembl:ENSCAFG00000004403		1	NA
483772	C2	0.45	0.58	0.61	0.87	0.28	0.08	0.11	0.05	-1.15	-0.63	522	714	608	906	393	601	394	720	600	730	554	584	688	743	806	834	1170	526	530	342	RARRES3	retinoic acid receptor responder (tazarotene induced) 3	545531102	XM_005631582	gi|545531102|ref|XM_005631582.1|			18	NA
608665	C2	0.42	0.28	0.67	0.82	0.2	0.33	0.09	-0.1	-1	-0.63	1942	2591	2394	2900	1602	2542	1713	3034	2100	2414	1702	2140	2464	2624	2942	2752	4348	2174	2608	1687	EIF3D	eukaryotic translation initiation factor 3, subunit D	545514959	XM_845502	gi|545514959|ref|XM_845502.3|	Ensembl:ENSCAFG00000001544	EIF3S7	10	NA
478907	C2	0.35	0.4	0.4	0.78	0.1	0.37	-0.05	-0.18	-1.25	-0.61	3726	4746	3780	4998	4254	5613	3178	5468	4638	4958	3315	4289	4384	4226	5553	4914	6952	2915	4827	3159	ARPC2	#N/A	545556449	XM_536066	gi|545556449|ref|XM_536066.4|			37	NA
100856736	C2	0.33	0.71	0.19	0.59	0.23	0.2	-0.3	-0.06	-1.7	-0.83	398	500	426	699	430	490	361	544	462	543	403	463	530	432	664	636	1256	387	400	224	HSBP1	heat shock factor binding protein 1	545499744	XM_003639067	gi|545499744|ref|XM_003639067.2|			5	NA
610188	C2	0.44	0.24	0.13	0.5	-0.12	0.2	-0.11	-0.17	-1.17	-0.55	504	684	635	751	446	488	456	644	619	568	492	565	592	548	740	657	1071	475	646	440	LOC610188	proteasome subunit alpha type-1-like	545549176	XM_847620	gi|545549176|ref|XM_847620.3|			29	NA
476867	C2	0.43	0.27	0.12	0.51	-0.15	0.18	-0.09	-0.18	-1.18	-0.54	602	808	742	892	538	584	548	780	734	663	604	682	712	670	876	773	1262	555	777	533	PSMA1	proteasome (prosome, macropain) subunit, alpha type, 1	545536884	XM_005633695	gi|545536884|ref|XM_005633695.1|			21	NA
100856128	C2	0.42	0.25	0.11	0.49	-0.14	0.16	-0.07	-0.19	-1.16	-0.55	552	738	688	816	489	530	498	698	676	615	546	608	649	616	810	709	1156	518	710	486	LOC100856128	proteasome subunit alpha type-1-like	545517408	XM_003639389	gi|545517408|ref|XM_003639389.2|	Ensembl:ENSCAFG00000020055		11	NA
478978	C2	0.44	1.07	0.91	0.58	0.3	0.27	-0.21	-0.12	-2.36	-1.06	463	628	405	852	354	664	390	586	537	659	342	412	746	645	850	784	2501	487	643	309	UFC1	ubiquitin-fold modifier conjugating enzyme 1	545556878	XM_536135	gi|545556878|ref|XM_536135.4|			38	NA
403685	C2	0.51	0.95	1.03	0.49	0.12	0.11	-0.27	-0.34	-2.61	-1.16	2730	3881	2604	5017	2034	4155	2372	3329	3753	4065	2200	2369	4092	3388	5638	4448	19966	3268	4086	1825	RPS18	ribosomal protein S18	189339185	NM_001048082	gi|189339185|ref|NM_001048082.1|	Ensembl:ENSCAFG00000000950		12	NA
475991	C2	0.68	1.06	1.16	0.35	0.3	0.19	-0.28	-0.09	-2.91	-1.33	1462	2339	1360	2844	1053	2355	1257	1601	1900	2340	1308	1498	2438	2009	3077	2891	12338	1643	2381	946	RPLP2	ribosomal protein, large, P2	545530328	XM_533197	gi|545530328|ref|XM_533197.4|	Ensembl:ENSCAFG00000009523		18	NA
474798	C2	0.5	1.04	0.87	0.41	0.17	0.1	-0.17	-0.29	-2.52	-0.81	256	362	259	532	169	310	246	326	271	306	236	252	340	304	456	374	1094	190	350	200	LOC474798	thioredoxin domain-containing protein 5-like	545518147	XM_532029	gi|545518147|ref|XM_532029.4|			11	NA
100855683	C2	0.55	1.01	1.18	0.35	0.18	0.06	-0.21	-0.32	-3.02	-0.99	834	1222	848	1710	544	1232	770	979	934	1060	802	833	1327	1150	1544	1240	7590	934	1100	554	LOC100855683	40S ribosomal protein S27-like	545505207	XM_003639149	gi|545505207|ref|XM_003639149.2|			7	NA
102157175	C2	0.58	1	1.22	0.36	0.19	0.04	-0.2	-0.33	-3.06	-1	1439	2154	1494	2980	947	2202	1346	1727	1637	1863	1420	1458	2318	2016	2690	2143	13541	1628	1930	965	LOC102157175	40S ribosomal protein S27-like	545519485	XM_005627480	gi|545519485|ref|XM_005627480.1|			12	NA
475115	C2	0.45	0.76	1.07	0.29	0.01	0.16	-0.17	0	-2.37	-0.81	718	980	718	1220	526	1104	590	720	828	832	493	550	1174	1042	1100	1100	3626	700	856	489	LOC475115	uncharacterized LOC475115	545521107	XM_005628033	gi|545521107|ref|XM_005628033.1|	Ensembl:ENSCAFG00000001317	EEF1D	13	NA
476387	C2	0.44	0.78	1.03	0.3	0.21	0.29	-0.15	-0.14	-2.52	-0.85	2217	3004	2540	4370	1564	3194	1928	2372	2575	2974	1686	2065	3118	2810	3999	3632	9878	1724	2922	1616	RPS9	ribosomal protein S9	545487327	XM_533590	gi|545487327|ref|XM_533590.4|	Ensembl:ENSCAFG00000002652		1	NA
100682558	C2	0.66	1.39	0.74	0.48	-0.06	-0.07	-0.08	-0.47	-2.81	-1.22	233	369	142	370	141	236	124	172	226	217	114	108	402	380	418	303	1324	188	284	122	MYEOV2	myeloma overexpressed 2	356991142	NM_001252368	gi|356991142|ref|NM_001252368.1|			25	NA
610216	C2	0.2	0.61	0.4	0.45	-0.05	-0.09	-0.11	-0.19	-1.57	-0.66	539	619	522	794	430	568	449	612	590	568	522	492	638	591	762	668	1735	583	681	432	SMIM7	small integral membrane protein 7	545534279	XM_847655	gi|545534279|ref|XM_847655.3|		C20H19orf42	20	NA
403950	C2	0.36	0.87	0.77	0.59	0.02	0.04	-0.05	-0.28	-2.11	-0.8	1005	1289	964	1760	980	1673	924	1388	1163	1176	1081	1108	1258	1216	1874	1544	3543	821	1580	908	SSR2	signal sequence receptor, beta (translocon-associated protein beta)	50979073	NM_001003269	gi|50979073|ref|NM_001003269.1|	Ensembl:ENSCAFG00000016882	gp25H	7	NA
100685822	C2	0.21	0.74	0.63	0.56	0.09	0.05	0.01	-0.17	-1.84	-0.7	644	746	653	1091	420	652	604	890	794	844	654	679	814	822	1079	958	2611	727	720	442	LOC100685822	SCAN domain-containing protein 1-like	345793708	XM_003433746	gi|345793708|ref|XM_003433746.1|			2	NA
478904	C2	0.73	0.86	1.38	0	0.09	0.08	-0.04	-0.05	-2.58	-0.99	1042	1724	916	1666	745	1932	1163	1160	1602	1707	992	1050	1819	1774	2068	2002	7704	1290	1654	834	RPL37A	ribosomal protein L37a	545556124	XM_536063	gi|545556124|ref|XM_536063.4|			37	NA
102154393	C2	0.68	0.9	1.39	-0.08	0	0.03	-0.02	-0.13	-2.62	-0.99	522	834	462	864	376	985	606	572	845	844	496	504	906	892	1111	1016	4089	666	848	426	LOC102154393	60S ribosomal protein L37a-like	545500095	XM_005620769	gi|545500095|ref|XM_005620769.1|			5	NA
476482	C2	0.29	1.16	0.96	-0.06	0.13	0.23	-0.23	-0.09	-2.13	-0.96	314	384	276	616	259	504	358	344	332	364	246	288	406	347	578	543	1306	298	524	268	TMEM147	transmembrane protein 147	545488880	XM_533692	gi|545488880|ref|XM_533692.4|	Ensembl:ENSCAFG00000006960		1	NA
480125	C2	0.48	1.41	0.83	-0.09	0.12	0.15	-0.15	-0.21	-2.56	-1.19	227	316	188	500	190	336	228	214	266	290	185	206	358	323	509	440	1094	185	368	162	LAMTOR2	late endosomal/lysosomal adaptor, MAPK and MTOR activator 2	545505409	XM_537247	gi|545505409|ref|XM_537247.4|		ROBLD3	7	NA
404305	C2	0.46	1.07	0.64	0.19	0.15	0.31	-0.17	-0.15	-1.92	-0.71	674	924	520	1092	524	816	608	695	668	741	432	536	842	748	1232	1114	1981	524	798	489	PSMA7	proteasome (prosome, macropain) subunit, alpha type, 7	545541549	XM_005635366	gi|545541549|ref|XM_005635366.1|		XAPC7	24	NA
476032	C2	0.54	1.23	0.89	0.15	-0.01	0.25	-0.14	-0.22	-1.86	-0.89	1038	1508	895	2092	994	1837	920	1019	1099	1090	679	806	1246	1132	2104	1802	3094	854	1536	830	PRDX5	peroxiredoxin 5	545530999	XM_533241	gi|545530999|ref|XM_533241.4|	Ensembl:ENSCAFG00000014542		18	NA
403688	C2	0.56	1.06	1.06	0.24	0.17	-0.07	-0.14	-0.26	-2.62	-1.34	1207	1785	1312	2744	965	2006	1119	1326	1686	1899	1060	1011	2000	1810	2886	2404	9485	1538	1970	777	RPL27	ribosomal protein L27	354622963	NM_001003102	gi|354622963|ref|NM_001003102.2|	Ensembl:ENSCAFG00000014630		9	NA
480131	C2	0.58	1.44	1.23	0.15	0.15	-0.1	-0.22	-0.48	-2.76	-1.48	307	458	264	718	214	502	268	297	362	401	252	236	572	490	712	512	1994	294	526	188	KRTCAP2	keratinocyte associated protein 2	236460250	NM_001160122	gi|236460250|ref|NM_001160122.1|	Ensembl:ENSCAFG00000017055	KCP-2|KCP2	7	NA
610295	C2	0.95	1.62	1.21	0.09	0.04	-0.04	-0.46	-0.15	-2.72	-1.49	454	877	271	830	404	934	382	406	362	374	320	310	593	432	700	632	1619	246	808	288	S100P	S100 calcium binding protein P	545493716	XM_847763	gi|545493716|ref|XM_847763.3|	Ensembl:ENSCAFG00000014333		3	NA
474432	C2	0.63	1.25	0.72	0.17	0.13	-0.1	-0.36	-0.4	-2.27	-1.25	620	956	536	1278	669	1104	628	710	800	874	620	578	994	774	1372	1039	2339	486	1186	500	TMBIM4	transmembrane BAX inhibitor motif containing 4	545514003	XM_531662	gi|545514003|ref|XM_531662.4|	Ensembl:ENSCAFG00000000370		10	NA
476477	C2	0.73	1.62	1.03	0.51	0.16	0	-0.35	-0.32	-2.64	-1.4	3108	5144	2188	6714	3162	6438	2954	4201	3446	3840	3348	3350	4554	3574	6341	5069	12345	1975	6305	2384	TYROBP	TYRO protein tyrosine kinase binding protein	308199429	NM_001197117	gi|308199429|ref|NM_001197117.1|	Ensembl:ENSCAFG00000006697		1	NA
488146	C2	0.56	0.73	1.65	0.73	0.27	-0.23	-0.01	-0.3	-2.49	-1.11	276	406	306	508	192	602	218	362	376	454	284	242	501	497	536	435	1956	347	354	164	LOC488146	40S ribosomal protein S6-like	74003718	XM_545270	gi|74003718|ref|XM_545270.2|			34	NA
102155765	C2	0.67	0.82	1.56	0.74	0.27	-0.3	-0.02	-0.27	-2.5	-0.95	1081	1721	1193	2108	787	2328	878	1470	1455	1754	1126	912	2062	2039	2185	1806	7524	1329	1318	684	LOC102155765	40S ribosomal protein S6-like	545560166	XM_005642134	gi|545560166|ref|XM_005642134.1|			X	NA
481093	C2	0.61	0.78	1.43	0.64	0.28	-0.25	0.01	-0.24	-2.51	-0.87	2094	3198	2387	4086	1680	4530	1767	2755	2838	3452	2210	1863	3826	3845	4220	3570	14863	2612	2617	1428	LOC481093	40S ribosomal protein S6-like	545551460	XM_005638984	gi|545551460|ref|XM_005638984.1|			31	NA
481085	C2	0.75	0.68	1.51	1.04	0.24	0.2	-0.04	-0.16	-2.54	-1.14	5010	8440	5358	8604	4292	12262	3960	8149	7074	8327	4733	5439	8292	8068	9270	8298	30360	5224	7716	3502	RPL10	ribosomal protein L10	545559895	XM_538206	gi|545559895|ref|XM_538206.4|			X	NA
490672	C2	0.75	0.71	1.54	1.04	0.21	0.14	-0.06	-0.15	-2.6	-1.13	2115	3568	2317	3784	1877	5442	1708	3500	3040	3508	2052	2260	3549	3411	4010	3610	13288	2199	3386	1544	LOC490672	ribosomal protein L10-like	545507256	XM_547794	gi|545507256|ref|XM_547794.4|	Ensembl:ENSCAFG00000014147	RPL10L	8	NA
403684	C2	0.67	0.56	1.1	0.85	0.27	-0.08	0.09	-0.04	-2.4	-0.96	3315	5272	3865	5693	2754	5906	2438	4382	4600	5564	3016	2860	4979	5304	5722	5560	19818	3764	4321	2221	RPS11	ribosomal protein S11	545487766	XM_533619	gi|545487766|ref|XM_533619.4|			1	NA
474722	C2	0.62	0.71	1.33	0.67	0.29	-0.03	0.04	-0.13	-2.53	-0.92	4668	7162	5084	8308	3746	9391	3878	6177	6272	7691	4793	4708	8160	8387	8462	7750	32664	5654	5867	3093	RPS6	ribosomal protein S6	356460871	NM_001252170	gi|356460871|ref|NM_001252170.1|	Ensembl:ENSCAFG00000001615		11	NA
608772	C2	0.65	0.72	1.39	0.68	0.3	-0.03	0.03	-0.1	-2.52	-0.95	2658	4178	3006	4952	2131	5578	2267	3636	3764	4630	2760	2697	4792	4898	5054	4710	19010	3325	3407	1766	LOC608772	40S ribosomal protein S6-like	545498905	XR_292312	gi|545498905|ref|XR_292312.1|			5	NA
611396	C2	0.43	1.03	0.97	0.45	0.17	-0.04	-0.03	-0.16	-2.19	-0.94	7506	10107	6640	13554	5341	10473	6781	9260	8476	9546	6334	6174	10252	10024	13795	12360	43079	9440	9824	5120	EEF1G	eukaryotic translation elongation factor 1 gamma	545531225	XM_848484	gi|545531225|ref|XM_848484.3|	Ensembl:ENSCAFG00000015834		18	NA
476366	C2	0.64	1	1.37	0.66	0.08	-0.18	0.05	-0.21	-2.57	-1.14	1736	2709	1838	3686	1461	3764	1533	2424	2276	2412	1778	1573	3019	3116	3793	3282	13479	2273	2614	1185	RPS5	ribosomal protein S5	545487027	XM_533568	gi|545487027|ref|XM_533568.4|	Ensembl:ENSCAFG00000002366		1	NA
100855541	C2	0.5	0.89	1.15	0.63	0.02	-0.17	-0.05	-0.13	-2.09	-1.05	536	760	548	1014	354	784	481	746	682	690	590	524	719	692	953	870	2276	534	858	416	LOC100855541	ATP synthase subunit O, mitochondrial-like	545551162	XM_005638881	gi|545551162|ref|XM_005638881.1|	Ensembl:ENSCAFG00000009541		31	NA
478410	C2	0.5	0.89	1.15	0.63	0.02	-0.17	-0.05	-0.13	-2.09	-1.05	536	760	548	1014	354	784	481	746	682	690	590	524	719	692	953	870	2276	534	858	416	ATP5O	ATP synthase, H+ transporting, mitochondrial F1 complex, O subunit	545551110	XM_005638862	gi|545551110|ref|XM_005638862.1|	Ensembl:ENSCAFG00000028733	ATP50	31	NA
608628	C2	0.46	0.55	0.83	0.42	0.16	-0.13	-0.07	-0.17	-2.12	-0.89	1610	2214	1799	2634	1284	2290	1627	2171	2198	2462	1698	1554	2363	2255	2762	2462	8420	1930	2233	1204	BTF3	basic transcription factor 3	356460938	NM_001252133	gi|356460938|ref|NM_001252133.1|	Ensembl:ENSCAFG00000008212		2	NA
102157190	C2	0.51	0.54	0.84	0.42	0.27	-0.19	-0.19	-0.21	-2.16	-0.96	412	586	482	698	328	588	442	592	576	694	454	399	684	600	726	626	2228	498	597	308	LOC102157190	transcription factor BTF3-like	545492892	XM_005618161	gi|545492892|ref|XM_005618161.1|			3	NA
102155634	C2	0.65	0.87	1.1	0.79	0.2	-0.13	-0.06	-0.17	-2.72	-0.85	4404	6891	4876	8881	4384	9397	4062	7039	5668	6510	5882	5362	7544	7226	8190	7285	36608	5538	5744	3194	LOC102155634	40S ribosomal protein S14-like	545543157	XM_005635957	gi|545543157|ref|XM_005635957.1|			25	NA
403690	C2	0.64	0.88	1.12	0.81	0.2	-0.14	-0.06	-0.18	-2.74	-0.86	4788	7475	5206	9596	4663	10140	4361	7672	6087	6975	6370	5774	8245	7906	8824	7788	39560	5936	6198	3412	RPS14	ribosomal protein S14	545496080	XM_848466	gi|545496080|ref|XM_848466.3|	Ensembl:ENSCAFG00000018094		4	NA
100856611	C2	0.66	0.97	1.17	0.62	0.1	-0.12	-0.08	-0.13	-2.91	-0.91	1324	2095	1216	2381	884	1987	1082	1666	1916	2054	1445	1332	2246	2126	2325	2124	12542	1668	1642	871	LOC100856611	40S ribosomal protein S21-like	545540406	XM_003639857	gi|545540406|ref|XM_003639857.2|	Ensembl:ENSCAFG00000007508		24	NA
485959	C2	0.66	1	1.23	0.61	0.08	-0.13	-0.09	-0.1	-2.93	-1.01	1042	1644	956	1917	693	1620	850	1294	1556	1648	1140	1044	1769	1664	1897	1775	10235	1345	1357	674	RPS21	ribosomal protein S21	545541287	XM_543084	gi|545541287|ref|XM_543084.4|	Ensembl:ENSCAFG00000012676		24	NA
474884	C2	0.61	0.65	1.17	0.66	0.18	0.22	-0.07	-0.14	-2.73	-1.04	1736	2655	2134	3348	1138	2566	1278	2024	2464	2784	1190	1384	3052	2914	3478	3162	12198	1844	2302	1123	RPL10A	ribosomal protein L10a	356460977	NM_001252145	gi|356460977|ref|NM_001252145.1|	Ensembl:ENSCAFG00000001318		12	NA
476804	C2	0.46	0.67	1.21	0.58	0.13	0.09	0	-0.18	-2.62	-0.92	3547	4874	4140	6608	2722	6275	2870	4286	4128	4510	2760	2944	5277	5262	6252	5515	23618	3852	4591	2430	RPS3	ribosomal protein S3	545536326	XM_534008	gi|545536326|ref|XM_534008.4|	Ensembl:ENSCAFG00000005402		21	NA
100856351	C2	0.73	0.84	1.3	0.57	0.34	0.08	-0.05	-0.06	-2.84	-1.02	1330	2204	1548	2772	972	2397	1018	1509	1863	2362	1090	1149	2211	2138	2656	2550	11480	1602	1661	820	LOC100856351	40S ribosomal protein S19-like	545517170	XM_003639381	gi|545517170|ref|XM_003639381.2|	Ensembl:ENSCAFG00000001608		11	NA
476450	C2	0.7	0.88	1.3	0.58	0.33	0.05	-0.01	-0.07	-2.88	-1.08	1864	3036	2082	3834	1338	3283	1374	2049	2570	3238	1520	1573	3050	3026	3636	3455	16262	2209	2334	1102	RPS19	ribosomal protein S19	545488326	XM_005616513	gi|545488326|ref|XM_005616513.1|			1	NA
477031	C2	0.58	0.9	1.19	0.56	0.34	0.12	-0.18	-0.26	-2.8	-1.09	2061	3072	2491	4654	1444	3307	1900	2805	2564	3240	2096	2272	3761	3312	4402	3684	16595	2384	2952	1388	RPL14	ribosomal protein L14	356991220	NM_001252411	gi|356991220|ref|NM_001252411.1|	Ensembl:ENSCAFG00000005138		23	NA
478547	C2	0.58	0.9	1.19	0.62	0.26	0.13	0.01	-0.14	-2.6	-1.12	1251	1870	1309	2438	992	2262	965	1484	1688	2025	959	1046	1918	1934	2474	2245	9020	1483	1681	775	RPL24	ribosomal protein L24	545552683	XM_005639430	gi|545552683|ref|XM_005639430.1|	Ensembl:ENSCAFG00000009601		33	NA
475381	C2	0.45	0.55	1.13	0.59	0.16	0.45	-0.15	-0.21	-2.62	-0.76	2178	2979	2368	3460	1704	3735	1494	2254	2608	2912	1374	1876	3106	2800	3712	3198	13059	2132	2450	1448	RPS8	ribosomal protein S8	545524036	XM_857181	gi|545524036|ref|XM_857181.3|			15	NA
100685611	C2	0.47	0.48	0.95	0.59	0.28	0.22	0.03	-0.25	-2.1	-0.43	1062	1474	1674	2336	1069	2059	1060	1593	1692	2054	952	1106	1984	2033	2436	2046	6669	1551	1392	1032	LOC100685611	60S ribosomal protein L39-like	545497484	XM_005619804	gi|545497484|ref|XM_005619804.1|			5	NA
609757	C2	0.61	0.78	0.79	0.65	0.29	0.57	0.09	-0.1	-2.06	-0.66	351	538	361	621	270	464	290	454	452	552	257	382	456	486	594	553	1062	256	369	234	SUPT4H1	suppressor of Ty 4 homolog 1 (S. cerevisiae)	545511458	XM_848063	gi|545511458|ref|XM_848063.3|			9	NA
102157022	C2	0.58	0.73	0.73	0.43	0.15	0.49	-0.14	-0.12	-2.36	-0.85	3968	5920	4342	7178	4099	6794	3798	5132	5972	6632	2702	3792	5598	5070	7352	6782	15956	3117	5535	3072	LOC102157022	thymosin beta-4-like	545544709	XM_005636553	gi|545544709|ref|XM_005636553.1|			26	NA
102153128	C2	0.64	0.82	0.82	0.44	0.21	0.5	-0.18	-0.15	-2.41	-0.95	8754	13648	9686	17138	8837	15553	8076	10988	13794	15924	5934	8418	13058	11542	17224	15548	37264	7025	12444	6448	LOC102153128	thymosin beta-4-like	545547252	XM_005637484	gi|545547252|ref|XM_005637484.1|			28	NA
102156038	C2	0.62	0.76	0.74	0.38	0.2	0.5	-0.16	-0.07	-2.32	-0.87	10264	15749	11363	19252	10604	17715	9814	12760	16149	18580	6970	9864	14612	13102	19132	18228	40602	8106	14264	7810	LOC102156038	thymosin beta-4-like	545532640	XM_005632142	gi|545532640|ref|XM_005632142.1|			20	NA
102156243	C2	0.64	0.78	0.8	0.36	0.21	0.52	-0.15	-0.08	-2.38	-0.93	12270	19088	13528	23220	12491	21696	11604	14936	19464	22525	8074	11543	17714	15972	23222	21993	50330	9692	17282	9072	LOC102156243	thymosin beta-4-like	545525481	XM_005629580	gi|545525481|ref|XM_005629580.1|			16	NA
100684977	C2	0.64	0.79	0.8	0.36	0.21	0.52	-0.15	-0.08	-2.38	-0.94	12451	19438	13706	23618	12674	22110	11790	15136	19788	22928	8176	11690	18063	16233	23708	22428	51300	9832	17594	9184	TMSB4X	thymosin beta 4, X-linked	545557463	XM_005641120	gi|545557463|ref|XM_005641120.1|			X	NA
100683370	C2	0.64	0.79	0.8	0.36	0.21	0.52	-0.15	-0.08	-2.38	-0.94	12471	19476	13720	23646	12696	22146	11800	15158	19808	22961	8186	11710	18090	16251	23736	22466	51378	9846	17620	9196	LOC100683370	thymosin beta-4-like	545485280	XM_003432509	gi|545485280|ref|XM_003432509.2|			1	NA
476468	C2	0.7	1.11	1.16	0.72	0.1	0.4	-0.13	-0.27	-2.6	-1.05	1059	1715	1116	2414	884	1982	985	1626	1324	1416	999	1314	1734	1580	2467	2041	6768	1116	1706	826	EIF3K	eukaryotic translation initiation factor 3, subunit K	545488618	XM_533679	gi|545488618|ref|XM_533679.4|	Ensembl:ENSCAFG00000005866	EIF3S12	1	NA
481131	C2	0.41	0.53	0.58	0.41	0.04	0.29	-0.06	-0.02	-1.47	-0.62	546	724	554	798	378	564	420	559	528	544	344	420	602	576	762	749	1539	556	640	417	CDK4	cyclin-dependent kinase 4	545513896	XM_844780	gi|545513896|ref|XM_844780.3|	Ensembl:ENSCAFG00000000280		10	NA
475199	C2	1.15	1.57	1.36	0.73	0.24	0.42	0.01	0.06	-2.44	-1.1	260	579	184	546	216	554	250	413	357	421	244	326	485	488	486	506	1284	237	460	214	ATP6V1F	ATPase, H+ transporting, lysosomal 14kDa, V1 subunit F	545522102	XM_005628412	gi|545522102|ref|XM_005628412.1|			14	NA
480537	C2	0.62	1.05	0.97	0.62	0.03	0.23	0.14	-0.26	-1.82	-1.09	518	798	422	876	500	979	432	663	553	566	400	470	556	614	992	828	1394	396	816	382	PSMB3	proteasome (prosome, macropain) subunit, beta type, 3	356461017	NM_001252157	gi|356461017|ref|NM_001252157.1|	Ensembl:ENSCAFG00000016587		9	NA
475322	C2	0.73	1.51	1.41	0.73	0.03	0.15	-0.01	-0.14	-2.57	-1.44	318	524	226	646	290	769	248	410	459	467	238	264	489	484	657	595	1824	308	566	209	NDUFS5	NADH dehydrogenase (ubiquinone) Fe-S protein 5, 15kDa (NADH-coenzyme Q reductase)	545523543	XM_003431945	gi|545523543|ref|XM_003431945.2|			15	NA
483397	C2	0.67	1.23	1.12	0.62	-0.02	0.45	-0.2	-0.27	-2.4	-1.32	1190	1895	698	1639	666	1443	748	1146	1776	1753	671	917	1430	1244	1471	1218	5147	976	1270	510	LOC483397	interferon-induced transmembrane protein 1-like	545529681	XM_540516	gi|545529681|ref|XM_540516.2|		IFITM1|IFITM2|IFITM3	18	NA
606890	C2	0.57	1.16	1.17	0.47	-0.02	0.28	-0.17	-0.31	-2.49	-1.21	741	1101	558	1248	501	1123	523	724	1098	1079	496	602	1214	1079	1236	999	4244	758	980	422	LOC606890	interferon-induced transmembrane protein 3-like	545529679	XM_843371	gi|545529679|ref|XM_843371.3|		IFITM3|IFITM5	18	NA
475935	C2	0.62	1.16	1.13	0.45	0.03	0	-0.21	-0.22	-2.37	-1.21	1620	2488	1541	3446	1410	3090	1294	1774	2523	2583	1462	1458	3402	2938	3362	2892	10638	2058	2890	1246	LOC475935	interferon-induced transmembrane protein 1-like	545529680	XM_533144	gi|545529680|ref|XM_533144.4|			18	NA
483396	C2	0.61	1.16	1.12	0.45	0.03	0	-0.23	-0.22	-2.39	-1.21	1511	2307	1438	3220	1324	2880	1208	1652	2353	2399	1363	1366	3168	2703	3106	2673	10042	1920	2666	1152	LOC483396	interferon-induced transmembrane protein 1-like	545529678	XM_540515	gi|545529678|ref|XM_540515.4|			18	NA
403800	C2	0.59	1.19	1.18	0.71	-0.09	0.07	-0.27	-0.22	-2.62	-1.46	590	889	366	836	294	668	319	522	462	434	438	460	1010	839	655	562	3230	524	756	276	MT1E	metallothionein 1E	55741621	NM_001003173	gi|55741621|ref|NM_001003173.1|		MT1|MT1A|MT1F|MT1X	Un	NA
100686073	C2	0.63	1.2	1.19	0.74	-0.06	0.06	-0.26	-0.23	-2.64	-1.44	658	1018	418	958	334	762	360	602	526	506	488	507	1125	941	742	632	3631	583	856	314	LOC100686073	metallothionein-1-like	545491106	XM_003433831	gi|545491106|ref|XM_003433831.2|			2	NA
102153983	C2	0.65	0.93	1.48	0.74	0.22	0.07	-0.16	-0.3	-2.22	-0.97	1856	2910	1928	3682	1684	4690	1663	2770	2478	2882	1810	1903	3228	2886	3844	3128	9459	2029	3042	1552	LOC102153983	60S ribosomal protein L10-like	545551456	XM_005638982	gi|545551456|ref|XM_005638982.1|			31	NA
100688175	C2	0.65	0.93	1.48	0.74	0.22	0.08	-0.16	-0.3	-2.22	-0.97	1856	2910	1928	3679	1682	4689	1662	2768	2478	2880	1804	1904	3222	2886	3846	3134	9469	2032	3038	1553	LOC100688175	60S ribosomal protein L10-like	545551458	XM_005638983	gi|545551458|ref|XM_005638983.1|			31	NA
102153273	C2	0.79	0.94	1.86	0.78	0.23	0.24	-0.16	-0.37	-2.44	-1.27	214	372	205	394	148	538	186	319	274	322	175	206	382	342	466	361	1236	228	354	147	LOC102153273	60S ribosomal protein L10-like	545525145	XM_005629455	gi|545525145|ref|XM_005629455.1|			15	NA
485640	C2	0.83	0.87	1.75	0.97	0.25	0.14	-0.19	-0.27	-2.56	-1.28	1005	1782	1052	1916	796	2682	817	1598	1352	1610	906	1000	1840	1612	2164	1790	6322	1072	1694	698	LOC485640	60S ribosomal protein L10-like	545538724	XM_005634350	gi|545538724|ref|XM_005634350.1|			23	NA
486368	C2	0.81	0.85	1.73	1.01	0.24	0.21	-0.17	-0.25	-2.6	-1.26	1342	2351	1394	2515	1070	3542	1062	2142	1832	2157	1200	1386	2436	2159	2796	2358	8656	1427	2233	935	LOC486368	60S ribosomal protein L10-like	545544557	XM_005636488	gi|545544557|ref|XM_005636488.1|			26	NA
100856673	C2	0.81	0.85	1.74	1	0.23	0.18	-0.17	-0.25	-2.6	-1.25	1314	2304	1371	2476	1044	3498	1046	2088	1796	2102	1178	1334	2402	2134	2757	2318	8470	1392	2184	916	LOC100856673	60S ribosomal protein L10-like	545489274	XM_003638860	gi|545489274|ref|XM_003638860.2|			1	NA
611740	C2	0.82	0.86	1.74	0.98	0.24	0.18	-0.17	-0.24	-2.6	-1.26	1210	2132	1280	2320	976	3268	980	1928	1685	1984	1096	1240	2229	1986	2586	2194	7972	1314	2062	862	LOC611740	60S ribosomal protein L10-like	545554819	XM_849448	gi|545554819|ref|XM_849448.3|			35	NA
607260	C2	0.61	0.89	1.15	0.56	0.39	0.39	-0.27	-0.26	-2.24	-1.01	194	297	238	442	175	388	170	251	226	296	148	194	339	282	428	358	1092	232	324	161	PFDN5	prefoldin subunit 5	354459058	NM_001251949	gi|354459058|ref|NM_001251949.1|	Ensembl:ENSCAFG00000007016		27	NA
480238	C2	0.63	0.9	1.11	0.79	-0.02	0.3	-0.22	-0.12	-2.26	-1.09	438	678	464	864	332	718	382	662	583	574	378	464	654	561	858	790	1762	368	680	318	DAD1	defender against cell death 1	545506752	XM_537361	gi|545506752|ref|XM_537361.4|			8	NA
480818	C2	0.53	0.82	1.14	0.77	0.09	0.29	-0.06	-0.14	-2.41	-0.9	3548	5118	3379	5970	2673	5880	3102	5280	4683	5000	3128	3814	5286	5087	6572	5978	22318	4213	4596	2470	GNB2L1	guanine nucleotide binding protein (G protein), beta polypeptide 2-like 1	545516102	XM_005626280	gi|545516102|ref|XM_005626280.1|	Ensembl:ENSCAFG00000024818		11	NA
102151361	C2	0.63	1.05	1.26	0.84	0.12	0.13	-0.14	-0.24	-2.54	-1.03	2091	3232	1973	4084	1554	3714	1774	3170	2807	3053	2035	2222	3390	3070	4238	3588	15163	2603	3104	1524	LOC102151361	60S ribosomal protein L27a-like	545537021	XM_005633744	gi|545537021|ref|XM_005633744.1|			21	NA
102157274	C2	0.61	1.01	1.22	0.84	0.11	0.12	-0.15	-0.28	-2.56	-1.02	2910	4450	2736	5529	2164	5046	2456	4380	3842	4154	2883	3132	4794	4334	5790	4778	20737	3516	4324	2127	LOC102157274	60S ribosomal protein L27a-like	545508765	XM_005623907	gi|545508765|ref|XM_005623907.1|			8	NA
611398	C2	0.62	1.02	1.23	0.9	0.11	0.11	-0.15	-0.27	-2.59	-1.04	3352	5145	3081	6232	2434	5711	2780	5176	4358	4694	3358	3630	5476	4940	6492	5368	24078	3996	4924	2396	RPL27A	ribosomal protein L27a	356582330	NM_001252225	gi|356582330|ref|NM_001252225.1|	Ensembl:ENSCAFG00000006936		21	NA
100856405	C2	0.4	0.89	0.77	0.7	0.1	0.49	-0.03	-0.19	-0.69	-0.73	4453	5870	4221	7800	3972	6798	5330	8644	5050	5411	4421	6226	5886	5774	6321	5540	5960	3702	7228	4357	TUBA1C	tubulin, alpha 1c	545545615	XM_003639960	gi|545545615|ref|XM_003639960.2|			27	NA
608147	C2	0.4	0.92	0.79	0.7	0.1	0.5	-0.03	-0.2	-0.71	-0.76	4600	6072	4346	8205	4101	7098	5514	8962	5245	5617	4556	6426	6125	5999	6614	5770	6280	3831	7550	4472	TUBA1A	tubulin, alpha 1a	545545618	XM_005636879	gi|545545618|ref|XM_005636879.1|	Ensembl:ENSCAFG00000008640		27	NA
476816	C2	0.48	1.49	1.11	0.99	0	0.51	-0.3	-0.43	-1.01	-0.99	418	580	364	1018	304	656	390	775	446	446	384	546	484	394	782	582	476	237	767	387	FOLR2	folate receptor 2 (fetal)	545536500	XM_534020	gi|545536500|ref|XM_534020.4|	Ensembl:ENSCAFG00000005768		21	NA
100683931	C2	0.31	1.25	0.67	0.88	-0.03	0.47	-0.25	-0.27	-0.83	-1.04	4219	5246	1472	3500	2728	4349	2633	4838	3786	3704	2728	3773	4542	3832	5902	4910	5322	2988	6978	3396	ICAM3	intercellular adhesion molecule 3	545534749	XM_003432853	gi|545534749|ref|XM_003432853.2|			20	NA
478175	C2	0.42	0.77	1.12	0.98	0	0.31	-0.29	-0.2	-0.62	-0.79	1076	1436	1452	2474	634	1378	1132	2226	2292	2300	1253	1550	1560	1278	2020	1763	1942	1266	1948	1124	STMN1	stathmin 1	545491781	XM_535349	gi|545491781|ref|XM_535349.4|			2	NA
607368	C2	0.61	1.09	1.2	2.04	0.15	0.32	-0.24	-0.33	-1.26	-1.11	14221	21770	11167	23834	7869	18104	5642	23204	16406	18226	14712	18304	21856	18570	19280	15345	12704	5313	26648	12312	LOC607368	immunoglobulin lambda-like polypeptide 5-like	545544684	XM_005636544	gi|545544684|ref|XM_005636544.1|			26	NA
100687054	C2	0.63	1.1	1.22	2.05	0.15	0.33	-0.27	-0.32	-1.18	-1.16	10534	16354	8188	17596	5782	13500	4086	16929	11188	12405	10760	13529	15696	13062	13776	11036	8367	3701	19059	8548	LOC100687054	immunoglobulin lambda-like polypeptide 5-like	545544753	XM_005636564	gi|545544753|ref|XM_005636564.1|	Ensembl:ENSCAFG00000014139		26	NA
486474	C2	0.63	1.13	1.25	2.08	0.16	0.35	-0.25	-0.33	-1.21	-1.17	13698	21156	10372	22696	7360	17472	5198	21978	14275	15899	13660	17390	20243	17022	18098	14393	10892	4696	24471	10840	LOC486474	immunoglobulin lambda-like polypeptide 5-like	545545024	XM_543600	gi|545545024|ref|XM_543600.4|			26	NA
608238	C2	0.63	1.13	1.25	2.08	0.15	0.34	-0.25	-0.32	-1.23	-1.18	14101	21784	10732	23503	7636	18141	5354	22587	14877	16559	14090	17884	21032	17672	18550	14820	11324	4834	25252	11149	LOC608238	immunoglobulin lambda-like polypeptide 5-like	545560799	XM_845201	gi|545560799|ref|XM_845201.3|	Ensembl:ENSCAFG00000030739		Un	NA
607582	C2	0.63	1.13	1.25	2.08	0.15	0.34	-0.25	-0.32	-1.23	-1.18	14096	21776	10729	23497	7634	18136	5354	22577	14874	16555	14084	17880	21024	17672	18544	14814	11313	4832	25244	11148	LOC607582	immunoglobulin lambda-like polypeptide 5-like	545544679	XM_844320	gi|545544679|ref|XM_844320.3|			26	NA
608248	C2	0.63	1.13	1.25	2.08	0.15	0.34	-0.25	-0.32	-1.23	-1.18	14126	21844	10755	23555	7648	18176	5362	22625	14904	16594	14108	17920	21076	17706	18599	14848	11350	4842	25300	11164	LOC608248	immunoglobulin lambda-like polypeptide 5-like	545560798	XM_845215	gi|545560798|ref|XM_845215.3|			Un	NA
609449	C2	0.07	0.83	0.52	1.11	-0.11	-0.31	-0.31	0.03	-0.6	-0.73	924	969	444	787	652	934	522	1123	580	537	1139	920	1284	1034	1272	1294	1476	976	1185	713	CD79B	CD79b molecule, immunoglobulin-associated beta	545509928	XM_005624254	gi|545509928|ref|XM_005624254.1|	Ensembl:ENSCAFG00000012677		9	NA
612054	C2	0.56	0.81	1.07	2	0.19	-0.57	-0.1	-0.27	-0.67	-0.98	5655	8336	4584	8046	3866	8108	2264	9056	7022	8026	10904	7346	8126	7567	7372	6098	3750	2351	8231	4168	LOC612054	uncharacterized LOC612054	545544653	XM_849782	gi|545544653|ref|XM_849782.3|			26	NA
612180	C2	0.53	0.83	1.09	1.95	0.19	-0.27	-0.16	-0.25	-0.72	-1	1840	2650	1852	3284	1376	2921	846	3282	3112	3558	3154	2608	3092	2774	2344	1974	1354	822	2103	1054	LOC612180	Ig lambda chain V-I region BL2-like	545544657	XM_005636531	gi|545544657|ref|XM_005636531.1|	Ensembl:ENSCAFG00000031637		26	NA
612122	C2	0.55	0.81	1.09	1.98	0.18	-0.31	-0.08	-0.28	-0.68	-0.98	5930	8708	4928	8648	3710	7892	2664	10510	7194	8172	10479	8478	8321	7876	8968	7399	4339	2710	8970	4533	LOC612122	uncharacterized LOC612122	545544655	XM_005636530	gi|545544655|ref|XM_005636530.1|			26	NA
608320	C2	0.55	0.81	1.09	1.98	0.18	-0.31	-0.08	-0.28	-0.68	-0.98	5930	8707	4927	8648	3710	7892	2664	10510	7194	8172	10480	8477	8321	7876	8968	7399	4339	2710	8970	4533	LOC608320	uncharacterized LOC608320	545560672	XM_005642332	gi|545560672|ref|XM_005642332.1|			Un	NA
100855788	C2	0.55	0.8	1.08	1.99	0.18	-0.28	-0.07	-0.28	-0.67	-0.99	6534	9598	5658	9872	4170	8829	2874	11438	7696	8698	11110	9138	9082	8627	9604	7924	4676	2946	10028	5047	LOC100855788	uncharacterized LOC100855788	545544651	XM_005636529	gi|545544651|ref|XM_005636529.1|			26	NA
100855594	C2	0.55	0.8	1.08	1.99	0.18	-0.28	-0.07	-0.28	-0.67	-0.99	6534	9598	5658	9872	4170	8829	2874	11438	7696	8698	11110	9137	9082	8627	9604	7924	4676	2946	10028	5047	LOC100855594	uncharacterized LOC100855594	545544649	XM_005636528	gi|545544649|ref|XM_005636528.1|			26	NA
476456	C2	1.61	1.51	1.88	3.11	0.65	-0.51	0.35	0.18	-1.97	-1.43	550	1683	239	684	524	1932	288	2495	2068	3251	1716	1208	5036	6411	210	238	3026	770	816	302	BLVRB	biliverdin reductase B (flavin reductase (NADPH))	545488461	XM_533666	gi|545488461|ref|XM_533666.4|	Ensembl:ENSCAFG00000005338		1	NA
610925	C2	1.65	1.96	1.51	4.19	0.53	-0.16	0.42	0.16	-1.57	-1.12	396	1242	28	107	629	1796	26	483	1562	2257	270	242	435	584	864	964	222	74	352	162	PKIG	protein kinase (cAMP-dependent, catalytic) inhibitor gamma	545540821	XM_003433272	gi|545540821|ref|XM_003433272.2|			24	NA
476470	C2	1.23	1.24	1.24	1.27	0.3	-0.26	0.19	-0.12	-1.04	-1.31	654	1531	427	1005	673	1586	557	1344	1158	1430	994	830	2169	2476	1020	940	1392	677	1220	494	PSMD8	proteasome (prosome, macropain) 26S subunit, non-ATPase, 8	545488653	XM_533681	gi|545488653|ref|XM_533681.4|	Ensembl:ENSCAFG00000005931		1	NA
489373	C2	1.43	1.37	1.68	1.71	0.59	-0.74	0.27	0	-1.76	-1.24	766	2065	264	680	708	2264	398	1302	1195	1794	1166	700	2653	3198	873	872	2191	647	1195	506	HMBS	hydroxymethylbilane synthase	545497142	XM_546491	gi|545497142|ref|XM_546491.4|	Ensembl:ENSCAFG00000012342		5	NA
612890	C2	1.41	1.24	1.37	1.67	0.48	-0.91	0.24	0.04	-1.98	-1.07	990	2622	442	1046	901	2328	589	1876	2097	2926	2126	1132	3158	3728	1220	1254	3797	962	1366	651	WDR45	WD repeat domain 45	545558108	XM_858796	gi|545558108|ref|XM_858796.3|	Ensembl:ENSCAFG00000015785		X	NA
100688200	C2	1.37	2.13	1.65	1.61	0.33	-0.87	0.01	-0.4	-2.4	-1.59	17645	45484	8214	35907	21868	68701	10659	32582	35393	44592	31839	17438	56351	56933	34914	26489	88270	16686	31866	10601	LOC100688200	ferritin heavy chain-like	545551462	XM_003433989	gi|545551462|ref|XM_003433989.3|			31	NA
100499480	C2	1.33	2.09	1.58	1.55	0.32	-0.88	0.02	-0.37	-2.37	-1.53	26012	65412	11836	50564	32230	96348	15762	46262	50586	63028	45662	24754	80175	81196	49070	38044	123724	23994	45223	15679	FTH1	ferritin, heavy polypeptide 1	545531248	XM_005631635	gi|545531248|ref|XM_005631635.1|	Ensembl:ENSCAFG00000015901		18	NA
403631	C2	1.32	2.08	1.53	1.51	0.31	-0.89	0.02	-0.36	-2.35	-1.48	25232	62818	11420	48395	31941	92288	15544	44177	48904	60648	43622	23558	77042	77924	47094	36812	118269	23256	43771	15673	FTH1	ferritin, heavy polypeptide 1	50978755	NM_001003080	gi|50978755|ref|NM_001003080.1|	Ensembl:ENSCAFG00000030465		11	NA
484507	C2	1.68	2.36	2.24	2.1	0.56	-1.44	-0.05	-0.31	-2.58	-1.82	768	2456	349	1796	667	3154	431	1840	1462	2151	2530	930	3104	3002	2277	1839	5290	884	1406	398	LOC484507	ferritin light chain-like	545488530	XM_005616585	gi|545488530|ref|XM_005616585.1|	Ensembl:ENSCAFG00000005434		1	NA
102151356	C2	1.6	2.33	2.24	1.99	0.56	-1.44	-0.03	-0.28	-2.57	-1.74	1902	5772	838	4202	1612	7602	1005	3980	4124	6070	5339	1965	7322	7156	5201	4298	12602	2119	3288	981	LOC102151356	uncharacterized LOC102151356	545529115	XM_005630877	gi|545529115|ref|XM_005630877.1|			17	NA
102155200	C2	1.6	2.05	2.1	1.96	0.5	-1.4	0.02	-0.3	-2.57	-1.71	15850	48015	8322	34372	13930	59605	9582	37275	34867	49244	53354	20174	59578	60538	43079	35064	104881	17628	30096	9180	LOC102155200	ferritin light chain-like	545538691	XM_005634336	gi|545538691|ref|XM_005634336.1|	Ensembl:ENSCAFG00000005494		23	NA
477042	C2	1.68	2.32	2.29	2.26	0.49	-1.51	0.02	-0.34	-2.77	-1.95	9078	29000	3999	19910	7399	36169	4706	22474	20481	28786	31971	11211	37254	37757	25616	20301	65645	9625	17476	4535	FTL	ferritin, light polypeptide	66864896	NM_001024636	gi|66864896|ref|NM_001024636.1|	Ensembl:ENSCAFG00000003861		1	NA
102154317	C2	1.69	2.22	2.23	2.21	0.51	-1.5	0.02	-0.29	-2.7	-1.92	12442	40207	5748	26842	10467	49150	6644	30785	28566	40714	45177	16005	50430	51106	34784	28530	88044	13590	23749	6292	LOC102154317	ferritin light chain-like	545500998	XM_005621099	gi|545500998|ref|XM_005621099.1|	Ensembl:ENSCAFG00000015164		6	NA
477690	C2	1.62	1.22	2.12	2.22	0.62	-1.37	0.33	-0.13	-1.55	-1.68	835	2570	386	901	1000	4345	393	1829	3979	6108	2353	913	5326	6704	1564	1434	2542	865	1740	544	HEBP1	heme binding protein 1	545546284	XM_534884	gi|545546284|ref|XM_534884.4|	Ensembl:ENSCAFG00000013209		27	NA
475198	C2	1.65	1.8	2.05	2.99	0.53	-1.52	0.22	-0.13	-1.39	-1.5	884	2770	199	690	931	3848	317	2518	2150	3099	3215	1119	3472	4058	1248	1142	960	368	1266	448	TSPAN33	tetraspanin 33	545522091	XM_532430	gi|545522091|ref|XM_532430.4|	Ensembl:ENSCAFG00000001533		14	NA
102155253	C2	1.88	1.83	2.48	3.69	0.67	-1.66	0.27	0.01	-2.1	-2.05	548	2020	101	360	266	1492	72	920	1888	3001	1214	384	3392	4090	564	566	1604	374	641	155	LOC102155253	uncharacterized LOC102155253	545511950	XR_293213	gi|545511950|ref|XR_293213.1|			9	NA
485256	C2	1.75	2.15	2.51	3.52	0.59	-1.76	0.15	-0.15	-2.19	-1.96	53314	179408	13764	60906	46082	263054	9746	111885	144724	217957	151789	44683	328013	364723	90544	81603	263278	57728	63290	16302	HBE1	hemoglobin, epsilon 1	545536597	XM_542374	gi|545536597|ref|XM_542374.4|	Ensembl:ENSCAFG00000030286	HBG2	21	NA
476825	C2	1.76	2.1	2.42	3.46	0.56	-1.57	0.18	-0.27	-2.25	-1.91	738382	2509258	194967	836688	770772	4114120	181520	2002247	2338658	3440557	2534826	851488	5055710	5737966	1467650	1219426	4309604	903846	1060580	282522	LOC476825	hemoglobin, delta-like	545536596	XM_534029	gi|545536596|ref|XM_534029.4|	Ensembl:ENSCAFG00000029518	HBD	21	NA
480784	C2	1.8	2.11	2.45	3.48	0.56	-1.55	0.17	-0.29	-2.3	-1.95	1067947	3710044	286680	1237948	1112199	6064046	265282	2962290	3481233	5126778	3660145	1249766	7421638	8371586	2163876	1769700	6451626	1314170	1569632	407145	LOC480784	hemoglobin subunit beta-like	399567837	NM_001270884	gi|399567837|ref|NM_001270884.1|	Ensembl:ENSCAFG00000030286		21	NA
609402	C2	1.8	2.11	2.45	3.48	0.56	-1.55	0.17	-0.29	-2.3	-1.95	1067858	3709710	286652	1237850	1112098	6063582	265264	2962072	3480997	5126451	3659962	1249681	7421064	8371034	2163680	1769543	6451161	1314060	1569510	407116	LOC609402	hemoglobin subunit beta-like	399567833	NM_001270883	gi|399567833|ref|NM_001270883.1|	Ensembl:ENSCAFG00000030286		21	NA
608530	C2	1.77	1.79	2.16	2.13	0.51	-1.44	0.18	-0.09	-2.01	-1.66	1770	6026	546	1888	1606	7163	650	2840	4512	6412	3918	1442	9300	10542	2232	2092	6432	1599	2589	818	UQCRH	ubiquinol-cytochrome c reductase hinge protein	545523909	XM_005629036	gi|545523909|ref|XM_005629036.1|			15	NA
612417	C2	1.38	1.49	1.71	1.71	0.43	-1.65	0.28	-0.06	-1.63	-1.22	562	1470	166	464	556	1816	222	728	818	1098	1236	394	1625	1975	618	592	1258	405	530	228	GLRX5	glutaredoxin 5	545508839	XM_005623929	gi|545508839|ref|XM_005623929.1|			8	NA
474519	C2	1.2	1.02	1.03	1.55	0.3	-0.88	0.26	-0.01	-1.24	-0.82	439	1008	242	489	312	634	237	697	572	702	783	424	1250	1494	562	557	1006	426	431	244	TXN2	thioredoxin 2	545514961	XM_531748	gi|545514961|ref|XM_531748.4|	Ensembl:ENSCAFG00000001553		10	NA
611514	C2	1.91	2.48	2.06	3.08	0.55	-2.31	0.19	0.03	-2.08	-1.63	17602	66126	3648	20320	14009	58611	3867	32614	44916	65956	74724	15048	84272	95896	34824	35642	96767	22888	26263	8487	NME4	NME/NM23 nucleoside diphosphate kinase 4	545502771	XM_005642475	gi|545502771|ref|XM_005642475.1|	Ensembl:ENSCAFG00000019677		6	NA
490938	C2	1.82	2.12	2.04	2.57	0.57	-2.12	0.16	-0.14	-2.03	-1.74	11362	40122	2334	10112	10402	42895	2852	16989	30470	45294	35138	8104	45892	51112	20557	18706	43512	10659	15003	4486	SLC25A39	solute carrier family 25, member 39	545510347	XM_851364	gi|545510347|ref|XM_851364.3|	Ensembl:ENSCAFG00000014180		9	NA
484819	C2	1.74	2.1	1.88	2.49	0.56	-1.98	0.17	-0.01	-2.04	-1.37	21354	71140	4900	20994	19508	72011	6046	33962	53891	79392	61032	15524	96596	109018	33944	33665	90752	22126	21254	8213	FKBP8	FK506 binding protein 8, 38kDa	545534119	XM_541935	gi|545534119|ref|XM_541935.4|	Ensembl:ENSCAFG00000014742		20	NA
102151128	C2	1.79	2.07	1.92	2.43	0.54	-2.14	0.17	-0.03	-2	-1.39	17392	60134	5401	22720	14716	55786	5757	31028	41436	60384	67987	15389	76108	85841	34665	33984	89475	22392	25974	9882	LOC102151128	nucleoside diphosphate kinase, mitochondrial-like	545537340	XM_005633853	gi|545537340|ref|XM_005633853.1|			22	NA
491256	C2	1.11	0.84	0.82	0.94	0.38	-1.25	0.21	0.03	-0.85	-0.84	1044	2254	524	934	578	1018	582	1116	1503	1954	1604	673	2536	2934	1058	1078	1785	990	854	478	UBAC1	UBA domain containing 1	545512700	XM_843897	gi|545512700|ref|XM_843897.3|			9	NA
479646	C2	1.14	0.71	1.28	1.29	0.45	-1.42	0.1	-0.2	-1.01	-0.95	1064	2344	667	1091	704	1703	606	1484	2767	3782	2586	964	4182	4476	1286	1122	2280	1135	906	468	GABARAPL2	GABA(A) receptor-associated protein-like 2	545499840	XM_005620674	gi|545499840|ref|XM_005620674.1|			5	NA
612304	C2	1.18	0.9	1.41	1.32	0.51	-1.61	0.31	-0.1	-0.8	-0.83	651	1478	365	683	512	1362	370	920	1811	2586	1610	528	3248	4040	844	786	1017	586	622	350	PITHD1	PITH (C-terminal proteasome-interacting domain of thioredoxin-like) domain containing 1	545491892	XM_850047	gi|545491892|ref|XM_850047.3|			2	NA
606778	C2	1.2	0.96	1.41	1.27	0.42	-1.21	0.15	-0.02	-0.43	-0.98	682	1562	361	704	637	1691	450	1085	1651	2212	1449	627	1882	2094	856	847	592	439	903	457	DCLRE1B	DNA cross-link repair 1B	545528412	XM_843181	gi|545528412|ref|XM_843181.3|	Ensembl:ENSCAFG00000009277		17	NA
480629	C2	1.11	1.1	1.7	1.17	0.46	-1.11	0.14	-0.32	-0.96	-1.3	576	1246	338	725	332	1078	408	920	880	1216	1097	506	2068	2286	817	655	802	413	828	336	ERAL1	Era-like 12S mitochondrial rRNA chaperone 1	545511951	XM_537749	gi|545511951|ref|XM_537749.4|	Ensembl:ENSCAFG00000018813		9	NA
476758	C2	1.45	1.37	1.76	1.49	0.52	-1.12	0.13	-0.18	-1.07	-1.43	2194	6012	737	1902	1836	6221	1086	3047	3905	5592	3268	1502	5347	5850	2810	2476	3358	1604	3180	1182	BSG	basigin (Ok blood group)	545535509	XM_533964	gi|545535509|ref|XM_533964.4|	Ensembl:ENSCAFG00000019717		20	NA
481189	C2	1.87	2.46	2.35	2.73	0.51	-2.3	0.16	-0.16	-1.37	-1.9	12588	46078	1838	10080	8860	45102	3271	21744	34148	48680	44380	9036	73106	81790	17203	15438	35996	13944	19160	5148	MIOX	myo-inositol oxygenase	545514324	XM_538310	gi|545514324|ref|XM_538310.4|	Ensembl:ENSCAFG00000000561		10	NA
100855540	C2	1.89	2.73	2.64	2.87	0.46	-1.85	0.1	-0.26	-2.05	-2.11	590264	2180358	109791	726222	580558	3622294	172855	1265499	1897407	2613861	2299041	636638	4402600	4711430	1153114	961832	3357972	813210	1139338	264768	LOC100855540	hemoglobin subunit alpha-like	399567841	NM_001270886	gi|399567841|ref|NM_001270886.1|			6	NA
100855558	C2	1.89	2.72	2.64	2.87	0.46	-1.85	0.1	-0.26	-2.04	-2.1	602954	2227118	111959	738937	592643	3691623	175945	1286592	1933170	2657764	2334914	645569	4484648	4796173	1174234	981609	3412552	828576	1156576	269500	LOC100855558	hemoglobin subunit alpha-like	399567839	NM_001270885	gi|399567839|ref|NM_001270885.1|	Ensembl:ENSCAFG00000029904		6	NA
480571	C2	1.72	2.31	2.02	1.7	0.63	-1.52	0.28	-0.06	-0.71	-1.66	463	1530	76	375	519	2102	298	972	1194	1846	1245	432	1452	1769	585	562	716	439	616	196	C9H17orf47	chromosome 9 open reading frame, human C17orf47	545511471	XM_537693	gi|545511471|ref|XM_537693.4|		2015-09-04	9	NA
485842	C2	1.45	1.6	1.33	1.77	0.4	-1	0.19	-0.12	-0.68	-1.45	4591	12520	1360	4121	2300	5765	1862	6358	7994	10542	6817	3404	12631	14405	5050	4638	5192	3246	5421	1980	CHMP4B	charged multivesicular body protein 4B	545540398	XM_542966	gi|545540398|ref|XM_542966.4|	Ensembl:ENSCAFG00000007478		24	NA
476924	C2	1.16	0.37	1.21	0.86	0.46	-0.7	0.3	0.1	-2.68	-0.7	12546	27986	12560	16245	17080	39442	8142	14821	23822	32851	14222	8740	31570	38880	17484	18700	87914	13734	16690	10284	TPT1	tumor protein, translationally-controlled 1	545537466	XM_005633903	gi|545537466|ref|XM_005633903.1|	Ensembl:ENSCAFG00000004533		22	NA
480110	C2	0.86	0.57	0.67	0.51	0.34	-0.51	0.11	-0.03	-1.8	-0.55	3310	5992	2653	3947	2839	4516	2544	3633	6414	8127	4156	2910	7969	8614	3786	3717	11432	3280	3368	2305	H3F3B	H3 histone, family 3B (H3.3B)	545505169	XM_537232	gi|545505169|ref|XM_537232.4|		H3F3A	7	NA
100856221	C2	0.91	0.57	0.69	0.49	0.36	-0.57	0.1	0.06	-1.81	-0.55	1810	3398	1418	2098	1554	2504	1366	1926	3514	4496	2256	1518	4623	4940	1956	2045	6221	1776	1766	1208	LOC100856221	histone H3.3-like	545489158	XM_003638845	gi|545489158|ref|XM_003638845.2|			1	NA
612779	C2	0.93	0.59	0.69	0.49	0.36	-0.49	0.09	0.08	-1.79	-0.58	2308	4397	1766	2656	1972	3178	1760	2478	4459	5710	2848	2026	5940	6331	2438	2574	7779	2242	2247	1501	LOC612779	histone H3.3-like	545485236	XM_003432506	gi|545485236|ref|XM_003432506.3|	Ensembl:ENSCAFG00000011517		1	NA
102153514	C2	1.1	1.52	2.17	1.81	0.06	-1.39	0.4	0.11	-2.85	-1.43	1575	3366	666	1904	2385	10746	1236	4338	4929	5127	5552	2114	8101	10711	2344	2526	14023	1942	2860	1062	LOC102153514	uncharacterized LOC102153514	545560228	XR_296978	gi|545560228|ref|XR_296978.1|			Un	NA
100856717	C2	0.78	1.5	2.35	1.23	-0.17	-1.11	0.57	0.04	-3.11	-1.54	25158	43182	12636	35755	38749	198137	20459	47930	86565	77053	53350	24752	102352	152068	41127	42294	285771	33165	45922	15820	LOC100856717	calcium-binding protein 1-like	545506603	XM_005623146	gi|545506603|ref|XM_005623146.1|			7	NA
102155798	C2	0.79	1.5	2.42	1.33	-0.16	-1.08	0.59	0.01	-3.16	-1.62	18427	31909	9237	26194	26931	144619	14334	36156	62180	55757	39997	18972	74544	112128	29673	29935	212086	23790	32685	10663	LOC102155798	uncharacterized LOC102155798	545560934	XR_297041	gi|545560934|ref|XR_297041.1|			Un	NA
102155201	C2	1.01	0.91	1.19	1.44	0.34	-0.78	0.19	0.12	-2.2	-0.54	5166	10394	3922	7388	5572	12734	3280	8876	8870	11201	9170	5350	14125	16092	6967	7588	23216	5065	4940	3410	RPS2	ribosomal protein S2	545502624	XM_005621704	gi|545502624|ref|XM_005621704.1|	Ensembl:ENSCAFG00000019472		6	NA
608162	C2	0.91	0.95	1.15	1.23	0.32	-0.71	0.17	0.04	-2.03	-0.52	6030	11362	4827	9294	6574	14622	4277	9997	9922	12381	10176	6219	15374	17254	8636	8866	24859	6098	6275	4390	LOC608162	40S ribosomal protein S2-like	545506985	XM_845058	gi|545506985|ref|XM_845058.3|			8	NA
478280	C2	1.44	1.2	1.52	1.09	0.33	-0.63	0.24	0.13	-2.29	-1.14	1799	4865	1094	2518	1407	4037	1257	2684	4031	5052	2825	1831	5177	6117	2848	3126	6943	1420	2200	998	SERF2	small EDRK-rich factor 2	356582441	NM_001252268	gi|356582441|ref|NM_001252268.1|	Ensembl:ENSCAFG00000000320		30	NA
100686830	C2	1.14	1.14	1.66	1.26	0.33	-0.22	0.29	0.1	-2.45	-0.91	310	680	252	554	296	936	188	449	593	747	328	281	1044	1277	544	584	1555	286	403	214	LOC100686830	cytochrome c oxidase subunit 6A1, mitochondrial-like	545494513	XM_003434364	gi|545494513|ref|XM_003434364.2|			3	NA
477508	C2	1.08	1.15	1.59	1.16	0.39	-0.26	0.25	0.15	-2.45	-0.91	650	1372	534	1185	653	1970	402	896	1254	1643	656	548	2138	2548	1180	1308	3270	600	830	444	LOC477508	uncharacterized LOC477508	545544048	XM_534704	gi|545544048|ref|XM_534704.4|	Ensembl:ENSCAFG00000031458		26	NA
611134	C2	1.15	1.16	1.88	1.7	0.49	-0.51	0.21	-0.15	-2.21	-1.31	538	1190	323	722	620	2273	347	1126	1279	1792	876	614	2666	3092	800	723	2754	598	694	280	LOC611134	cytochrome c oxidase subunit 7A2, mitochondrial-like	545519663	XM_848778	gi|545519663|ref|XM_848778.3|			12	NA
403722	C2	1.38	1.41	2.14	1.48	0.31	-1.08	0.16	-0.05	-2.97	-1.71	2478	6457	1764	4702	2237	9850	1516	4220	4811	5973	4562	2162	8830	9890	5679	5470	21852	2784	4600	1402	UBA52	ubiquitin A-52 residue ribosomal protein fusion product 1	545533082	XM_005632306	gi|545533082|ref|XM_005632306.1|	Ensembl:ENSCAFG00000014723	UB-RPL40|UBCEP2	20	NA
403893	C2	1.06	1.27	1.77	1.42	0.27	-0.52	-0.05	-0.28	-2.69	-1.44	6354	13257	5542	13392	6699	22816	5252	14038	10582	12722	11854	8271	15696	15126	15608	12832	62606	9706	12512	4600	RPS4X	ribosomal protein S4, X-linked	354725913	NM_001252042	gi|354725913|ref|NM_001252042.1|	Ensembl:ENSCAFG00000017151	RPS4	X	NA
102154781	C2	1.06	1.27	1.77	1.41	0.27	-0.52	-0.05	-0.29	-2.69	-1.44	6040	12612	5290	12790	6390	21746	5000	13287	10115	12168	11244	7840	14936	14378	14926	12240	59768	9270	11905	4374	LOC102154781	40S ribosomal protein S4, X isoform-like	545498798	XM_005620286	gi|545498798|ref|XM_005620286.1|			5	NA
476414	C2	0.71	1.08	1.14	0.18	0.18	-0.55	-0.12	-0.31	-1.13	-1.01	808	1317	590	1250	646	1426	712	805	646	730	812	554	816	750	1596	1286	1592	728	1450	719	FCGRT	Fc fragment of IgG, receptor, transporter, alpha	545487765	XM_533618	gi|545487765|ref|XM_533618.5|	Ensembl:ENSCAFG00000003625		1	NA
403674	C2	0.74	1.24	1.35	0.33	0.18	-0.49	-0.02	-0.21	-1.45	-1.18	2538	4238	1873	4429	2489	6354	2395	3011	3203	3621	2749	1953	5142	5066	4696	4048	7832	2862	4043	1787	EIF1	eukaryotic translation initiation factor 1	545510664	XM_537644	gi|545510664|ref|XM_537644.4|	Ensembl:ENSCAFG00000029584	SUI1ISO1	9	NA
100687917	C2	0.75	1.27	1.36	0.31	0.17	-0.49	-0.02	-0.25	-1.56	-1.21	1522	2568	1142	2754	1492	3829	1413	1752	1936	2184	1619	1156	3132	3091	2849	2396	5004	1696	2440	1056	LOC100687917	eukaryotic translation initiation factor 1-like	545552224	XM_005639263	gi|545552224|ref|XM_005639263.1|			32	NA
611310	C2	1.24	1.9	1.89	1.19	0.41	-0.73	0.08	-0.19	-2.46	-1.75	521	1228	265	985	420	1554	359	816	1116	1487	837	506	1877	1988	1106	972	3131	568	850	252	UBL5	ubiquitin-like 5	545534789	XM_848963	gi|545534789|ref|XM_848963.3|			20	NA
480256	C2	0.75	1.13	1.31	0.7	0.11	-0.65	-0.12	-0.38	-1.78	-1.25	814	1368	901	1976	562	1396	776	1264	1200	1298	1243	793	1429	1315	1965	1514	2592	754	1200	506	PSME1	proteasome (prosome, macropain) activator subunit 1 (PA28 alpha)	545506896	XM_537380	gi|545506896|ref|XM_537380.4|			8	NA
481731	C2	0.39	0.52	0.51	0.38	-0.01	-0.46	-0.14	-0.24	-1.12	-0.74	13707	17949	17114	24520	12716	18156	12959	16866	15441	15291	18224	13251	20236	18407	26695	22616	38897	17848	22313	13353	DLA-DRA	MHC class II DR alpha chain	545518295	XM_005627067	gi|545518295|ref|XM_005627067.1|	Ensembl:ENSCAFG00000000803	DLA-DRA1	12	NA
477169	C2	0.71	1.06	0.74	0.34	-0.07	-0.95	0.03	-0.2	-1.76	-0.67	513	842	432	900	460	766	426	541	640	612	818	424	1280	1310	931	813	1586	468	602	378	C24H20orf27	chromosome 24 open reading frame, human C20orf27	345789736	XM_534359	gi|345789736|ref|XM_534359.3|			24	NA
611624	C2	1.16	2.09	1.34	0.75	0.37	-0.99	0.1	-0.28	-2.23	-1.24	2347	5232	896	3802	3096	7835	1824	3078	4350	5641	3692	1858	7812	8348	4772	3920	12200	2593	4556	1933	2015-03-02	membrane-associated ring finger (C3HC4) 2, E3 ubiquitin protein ligase	545534912	XM_005632952	gi|545534912|ref|XM_005632952.1|			20	NA
476749	C2	1.08	1.46	1.15	0.49	0.34	-0.83	0.1	-0.03	-2.11	-0.91	6685	14146	3768	10334	6318	14036	4918	6930	10882	13794	8652	4880	16680	17916	10745	10504	21336	4952	8134	4334	OAZ1	ornithine decarboxylase antizyme 1	187829488	NM_001127234	gi|187829488|ref|NM_001127234.1|	Ensembl:ENSCAFG00000019411		20	NA
488770	C2	0.47	1.11	0.93	0.82	1.07	-1.06	-0.13	-0.3	-1.87	-0.67	504	696	466	1004	458	871	448	792	519	1092	1275	610	537	492	922	748	1120	306	817	515	BCL2A1	BCL2-related protein A1	545493661	XM_545888	gi|545493661|ref|XM_545888.4|			3	NA
477329	C2	1.29	0.76	1.05	0.95	0.49	-1.45	0.1	-0.14	-2.05	-0.96	732	1794	508	861	520	1075	488	941	1552	2176	1794	656	1558	1668	1076	978	2813	680	904	464	GTF3A	general transcription factor IIIA	345790392	XM_534523	gi|345790392|ref|XM_534523.3|	Ensembl:ENSCAFG00000006794		25	NA
100683719	C2	0.92	0.82	0.66	0.47	0.26	-1.21	0.2	0.06	-1.38	-0.51	1858	3505	940	1655	2632	4156	1468	2038	3052	3667	3421	1482	5562	6393	2714	2836	3740	1433	2376	1672	SIAH2	siah E3 ubiquitin protein ligase 2	545539584	XM_005634654	gi|545539584|ref|XM_005634654.1|			23	NA
102154691	C2	1.45	1.57	1.81	0.6	0.59	-2.91	0.1	-0.18	-2.3	-1.44	413	1130	333	991	408	1431	332	506	1090	1638	2444	325	1894	2032	796	704	3510	712	830	306	LOC102154691	uncharacterized LOC102154691	545513935	XM_005625569	gi|545513935|ref|XM_005625569.1|			10	NA
610249	C2	1.43	1.56	1.78	0.59	0.6	-2.88	0.11	-0.17	-2.27	-1.42	368	990	297	878	368	1260	296	446	943	1434	2122	288	1656	1792	697	620	3043	632	739	276	LOC610249	uncharacterized LOC610249	545525905	XM_005629742	gi|545525905|ref|XM_005629742.1|			16	NA
442961	C2	1.65	1.57	2.13	1.12	0.54	-1.9	0.19	-0.21	-2.48	-1.66	5524	17342	2178	6460	4389	19233	2048	4458	13522	19646	8937	2392	21962	24998	6284	5436	15332	2750	7302	2312	GPX1	glutathione peroxidase 1	169403977	NM_001115119	gi|169403977|ref|NM_001115119.1|			20	NA
476759	C2	1.23	1.26	1.34	0.47	0.42	-1.23	0.25	-0.09	-1.15	-0.92	462	1084	236	565	424	1074	316	438	735	984	542	230	1268	1507	612	574	899	406	506	268	CDC34	cell division cycle 34	545535511	XM_533965	gi|545535511|ref|XM_533965.5|			20	NA
